# Supplementary material for: Malleable, printable, bondable, and highly conductive MXene/liquid metal plasticine with improved wettability
Source: Nat Commun. 2024 Jul 20;15:6138. doi: 10.1038/s41467-024-50541-4 (PMC11271265; doi:10.1038/s41467-024-50541-4)
Supplement: Supplementary file 12 — Source Data [file 41467_2024_50541_MOESM12_ESM.xlsx]

## Sheet: Fig. 2a
Binding Energy	Intensity	Ti2p3 TiO2	Ti2p1 TiO2	Ti-C	Ti-C	Ti2p3 C–Ti2+–(O/OH)	Ti2p3 C–Ti2+–(O/OH)	Ti2p3 C–Ti3+–(O/OH)	Ti2p1 C–Ti3+–(O/OH)	In metal	In2O3	Backgnd.	Envelope				Binding Energy (E)		TiO2	TiO2	Ti-C	Ti-C	C–Ti2+–(O/OH/F)	C–Ti2+–(O/OH/F)	C–Ti3+–(O/OH/F)	C–Ti3+–(O/OH/F)	Backgnd.	Envelope
eV	a.u.	Counts / s (Residuals × 2)	Counts / s (Residuals × 2)	Counts / s (Residuals × 1)	Counts / s (Residuals × 1)	Counts / s (Residuals × 2)	Counts / s (Residuals × 2)	Counts / s (Residuals × 2)	Counts / s (Residuals × 2)	Counts / s (Residuals × 2)	Counts / s (Residuals × 2)	Counts / s (Residuals × 2)	Counts / s (Residuals × 2)				eV	Counts / s (Residuals × 2)	Counts / s (Residuals × 2)	Counts / s (Residuals × 2)	Counts / s (Residuals × 2)	Counts / s (Residuals × 2)	Counts / s (Residuals × 2)	Counts / s (Residuals × 2)	Counts / s (Residuals × 2)	Counts / s (Residuals × 2)	Counts / s (Residuals × 2)	Counts / s (Residuals × 2)
475.28	65984	65530.3	65530.3	65530.3	65530.3	65530.3	65530.3	65530.3	65530.3	65530.3	65530.3	65530.3	65530.3				476.48	74844.5	75320.6	75320.6	75320.6	75320.6	75320.6	75320.6	75320.6	75320.6	75320.6	75320.6
475.18	65450.2	65398.5	65398.5	65398.5	65398.5	65398.5	65398.5	65398.5	65398.5	65398.5	65398.5	65398.5	65398.5				476.38	75515	75314.7	75314.7	75314.7	75314.7	75314.7	75314.7	75314.7	75314.7	75314.7	75314.7
475.08	65156.7	65392.6	65392.6	65392.6	65392.6	65392.6	65392.6	65392.6	65392.6	65392.6	65392.6	65392.6	65392.6				476.28	75602.3	75298.8	75298.8	75298.8	75298.8	75298.8	75298.8	75298.8	75298.8	75298.8	75298.8
474.98	65003	65216.2	65216.2	65216.2	65216.2	65216.2	65216.2	65216.2	65216.2	65216.2	65216.2	65216.2	65216.2				476.18	75349.1	75258.5	75258.5	75258.5	75258.5	75258.5	75258.5	75258.5	75258.5	75258.5	75258.5
474.88	65544.7	65212.8	65212.8	65212.8	65212.8	65212.8	65212.8	65212.8	65212.8	65212.8	65212.8	65212.8	65212.8				476.08	75500.6	75173.9	75173.9	75173.9	75173.9	75173.9	75173.9	75173.9	75173.9	75173.9	75173.9
474.78	64926.4	65189.7	65189.7	65189.7	65189.7	65189.7	65189.7	65189.7	65189.7	65189.7	65189.7	65189.7	65189.7				475.98	75173.6	75114.1	75114.1	75114.1	75114.1	75114.1	75114.1	75114.1	75114.1	75114.1	75114.1
474.68	65755.8	65119.7	65119.7	65119.7	65119.7	65119.7	65119.7	65119.7	65119.7	65119.7	65119.7	65119.7	65119.7				475.88	74753.4	75047.3	75047.3	75047.3	75047.3	75047.3	75047.3	75047.3	75047.3	75047.3	75047.3
474.58	65879	65038	65038	65038	65038	65038	65038	65038	65038	65038	65038	65038	65038				475.78	75362.1	74908.1	74908.1	74908.1	74908.1	74908.1	74908.1	74908.1	74908.1	74908.1	74908.1
474.48	64876.1	64976.6	64976.6	64976.6	64976.6	64976.6	64976.6	64976.6	64976.6	64976.6	64976.6	64976.6	64976.6				475.68	75950.2	74796.8	74796.8	74796.8	74796.8	74796.8	74796.8	74796.8	74796.8	74796.8	74796.8
474.38	64782.2	64910.8	64910.8	64910.8	64910.8	64910.8	64910.8	64910.8	64910.8	64910.8	64910.8	64910.8	64910.8				475.58	74508	74719.5	74719.5	74719.5	74719.5	74719.5	74719.5	74719.5	74719.5	74719.5	74719.5
474.28	64721.2	64851.1	64851.1	64851.1	64851.1	64851.1	64851.1	64851.1	64851.1	64851.1	64851.1	64851.1	64851.1				475.48	74226.2	74619.3	74619.3	74619.3	74619.3	74619.3	74619.3	74619.3	74619.3	74619.3	74619.3
474.18	65344.3	64818.8	64818.8	64818.8	64818.8	64818.8	64818.8	64818.8	64818.8	64818.8	64818.8	64818.8	64818.8				475.38	74712.6	74540.3	74540.3	74540.3	74540.3	74540.3	74540.3	74540.3	74540.3	74540.3	74540.3
474.08	65109.3	64815.4	64815.4	64815.4	64815.4	64815.4	64815.4	64815.4	64815.4	64815.4	64815.4	64815.4	64815.4				475.28	74667.2	74533.9	74533.9	74533.9	74533.9	74533.9	74533.9	74533.9	74533.9	74533.9	74533.9
473.98	64136.9	64807.3	64807.3	64807.3	64807.3	64807.3	64807.3	64807.3	64807.3	64807.3	64807.3	64807.3	64807.3				475.18	74587.5	74506	74506	74506	74506	74506	74506	74506	74506	74506	74506
473.88	64912.1	64768.1	64768.1	64768.1	64768.1	64768.1	64768.1	64768.1	64768.1	64768.1	64768.1	64768.1	64768.1				475.08	74877.6	74487.8	74487.8	74487.8	74487.8	74487.8	74487.8	74487.8	74487.8	74487.8	74487.8
473.78	65894.2	64710.5	64710.5	64710.5	64710.5	64710.5	64710.5	64710.5	64710.5	64710.5	64710.5	64710.5	64710.5				474.98	73794.9	74441.9	74441.9	74441.9	74441.9	74441.9	74441.9	74441.9	74441.9	74441.9	74441.9
473.68	65868.6	64652.9	64652.9	64652.9	64652.9	64652.9	64652.9	64652.9	64652.9	64652.9	64652.9	64652.9	64652.9				474.88	75154.1	74337.7	74337.7	74337.7	74337.7	74337.7	74337.7	74337.7	74337.7	74337.7	74337.7
473.58	64824.4	64558.3	64558.3	64558.3	64558.3	64558.3	64558.3	64558.3	64558.3	64558.3	64558.3	64558.3	64558.3				474.78	75672.1	74224.7	74224.7	74224.7	74224.7	74224.7	74224.7	74224.7	74224.7	74224.7	74224.7
473.48	65338.9	64466	64466	64466	64466	64466	64466	64466	64466	64466	64466	64466	64466				474.68	74251.1	74079.5	74079.5	74079.5	74079.5	74079.5	74079.5	74079.5	74079.5	74079.5	74079.5
473.38	64386	64413.5	64413.5	64413.5	64413.5	64413.5	64413.5	64413.5	64413.5	64413.5	64413.5	64413.5	64413.5				474.58	75038.7	73874.5	73874.5	73874.5	73874.5	73874.5	73874.5	73874.5	73874.5	73874.5	73874.5
473.28	63859.3	64382.8	64382.8	64382.8	64382.8	64382.8	64382.8	64382.8	64382.8	64382.8	64382.8	64382.8	64382.8				474.48	74460.6	73720.9	73720.9	73720.9	73720.9	73720.9	73720.9	73720.9	73720.9	73720.9	73720.9
473.18	64741	64356.2	64356.2	64356.2	64356.2	64356.2	64356.2	64356.2	64356.2	64356.2	64356.2	64356.2	64356.2				474.38	73106.7	73647.5	73647.5	73647.5	73647.5	73647.5	73647.5	73647.5	73647.5	73647.5	73647.5
473.08	64497	64330.5	64330.5	64330.5	64330.5	64330.5	64330.5	64330.5	64330.5	64330.5	64330.5	64330.5	64330.5				474.28	73214.6	73535.4	73535.4	73535.4	73535.4	73535.4	73535.4	73535.4	73535.4	73535.4	73535.4
472.98	65158.6	64303.1	64303.1	64303.1	64303.1	64303.1	64303.1	64303.1	64303.1	64303.1	64303.1	64303.1	64303.1				474.18	74796.1	73494.9	73494.9	73494.9	73494.9	73494.9	73494.9	73494.9	73494.9	73494.9	73494.9
472.88	64323.8	64245.2	64245.2	64245.2	64245.2	64245.2	64245.2	64245.2	64245.2	64245.2	64245.2	64245.2	64245.2				474.08	72969	73482.3	73482.3	73482.3	73482.3	73482.3	73482.3	73482.3	73482.3	73482.3	73482.3
472.78	64948.6	64178.8	64178.8	64178.8	64178.8	64178.8	64178.8	64178.8	64178.8	64178.8	64178.8	64178.8	64178.8				473.98	73388.2	73411.9	73411.9	73411.9	73411.9	73411.9	73411.9	73411.9	73411.9	73411.9	73411.9
472.68	64818.7	64108.7	64108.7	64108.7	64108.7	64108.7	64108.7	64108.7	64108.7	64108.7	64108.7	64108.7	64108.7				473.88	74157.7	73298.5	73298.5	73298.5	73298.5	73298.5	73298.5	73298.5	73298.5	73298.5	73298.5
472.58	64352.6	64068.3	64068.3	64068.3	64068.3	64068.3	64068.3	64068.3	64068.3	64068.3	64068.3	64068.3	64068.3				473.78	73731.7	73253.6	73253.6	73253.6	73253.6	73253.6	73253.6	73253.6	73253.6	73253.6	73253.6
472.48	63656.2	64029.6	64029.6	64029.6	64029.6	64029.6	64029.6	64029.6	64029.6	64029.6	64029.6	64029.6	64029.6				473.68	72770.8	73212.8	73212.8	73212.8	73212.8	73212.8	73212.8	73212.8	73212.8	73212.8	73212.8
472.38	64073.5	64004.7	64004.7	64004.7	64004.7	64004.7	64004.7	64004.7	64004.7	64004.7	64004.7	64004.7	64004.7				473.58	72543.8	73147.2	73147.2	73147.2	73147.2	73147.2	73147.2	73147.2	73147.2	73147.2	73147.2
472.28	64231.8	63997.3	63997.3	63997.3	63997.3	63997.3	63997.3	63997.3	63997.3	63997.3	63997.3	63997.3	63997.3				473.48	73585.4	73082.1	73082.1	73082.1	73082.1	73082.1	73082.1	73082.1	73082.1	73082.1	73082.1
472.18	64002.3	63995.1	63995.1	63995.1	63995.1	63995.1	63995.1	63995.1	63995.1	63995.1	63995.1	63995.1	63995.1				473.38	73707.1	73032.4	73032.4	73032.4	73032.4	73032.4	73032.4	73032.4	73032.4	73032.4	73032.4
472.08	64022.5	63975	63975	63975	63975	63975	63975	63975	63975	63975	63975	63975	63975				473.28	72952.8	72945	72945	72945	72945	72945	72945	72945	72945	72945	72945
471.98	64409.7	63953.5	63953.5	63953.5	63953.5	63953.5	63953.5	63953.5	63953.5	63953.5	63953.5	63953.5	63953.5				473.18	73164.5	72826.8	72826.8	72826.8	72826.8	72826.8	72826.8	72826.8	72826.8	72826.8	72826.8
471.88	64018.6	63944.7	63944.7	63944.7	63944.7	63944.7	63944.7	63944.7	63944.7	63944.7	63944.7	63944.7	63944.7				473.08	72648.2	72676.6	72676.6	72676.6	72676.6	72676.6	72676.6	72676.6	72676.6	72676.6	72676.6
471.78	63550.2	63930.2	63930.2	63930.2	63930.2	63930.2	63930.2	63930.2	63930.2	63930.2	63930.2	63930.2	63930.2				472.98	73600	72559	72559	72559	72559	72559	72559	72559	72559	72559	72559
471.68	64182.8	63899.5	63899.5	63899.5	63899.5	63899.5	63899.5	63899.5	63899.5	63899.5	63899.5	63899.5	63899.5				472.88	72226.4	72398.2	72398.2	72398.2	72398.2	72398.2	72398.2	72398.2	72398.2	72398.2	72398.2
471.58	64638.4	63855.9	63855.9	63855.9	63855.9	63855.9	63855.9	63855.9	63855.9	63855.9	63855.9	63855.9	63855.9				472.78	73205.1	72241.7	72241.7	72241.7	72241.7	72241.7	72241.7	72241.7	72241.7	72241.7	72241.7
471.48	64825.2	63804.7	63804.7	63804.7	63804.7	63804.7	63804.7	63804.7	63804.7	63804.7	63804.7	63804.7	63804.7				472.68	72256.4	72044.8	72044.8	72044.8	72044.8	72044.8	72044.8	72044.8	72044.8	72044.8	72044.8
471.38	64133.7	63734.6	63734.6	63734.6	63734.6	63734.6	63734.6	63734.6	63734.6	63734.6	63734.6	63734.6	63734.6				472.58	72711.3	71888.1	71888.1	71888.1	71888.1	71888.1	71888.1	71888.1	71888.1	71888.1	71888.1
471.28	64145.7	63674.3	63674.3	63674.3	63674.3	63674.3	63674.3	63674.3	63674.3	63674.3	63674.3	63674.3	63674.3				472.48	71812.9	71699.6	71699.6	71699.6	71699.6	71699.6	71699.6	71699.6	71699.6	71699.6	71699.6
471.18	63436.6	63630.5	63630.5	63630.5	63630.5	63630.5	63630.5	63630.5	63630.5	63630.5	63630.5	63630.5	63630.5				472.38	72125	71523	71523	71523	71523	71523	71523	71523	71523	71523	71523
471.08	63633.6	63601.3	63601.3	63601.3	63601.3	63601.3	63601.3	63601.3	63601.3	63601.3	63601.3	63601.3	63601.3				472.28	72073.4	71335.2	71335.2	71335.2	71335.2	71335.2	71335.2	71335.2	71335.2	71335.2	71335.2
470.98	63985.4	63582.4	63582.4	63582.4	63582.4	63582.4	63582.4	63582.4	63582.4	63582.4	63582.4	63582.4	63582.4				472.18	71673.8	71162	71162	71162	71162	71162	71162	71162	71162	71162	71162
470.88	63539.2	63557.9	63557.9	63557.9	63557.9	63557.9	63557.9	63557.9	63557.9	63557.9	63557.9	63557.9	63557.9				472.08	71554.5	70979.4	70979.4	70979.4	70979.4	70979.4	70979.4	70979.4	70979.4	70979.4	70979.4
470.78	64305.6	63522.7	63522.7	63522.7	63522.7	63522.7	63522.7	63522.7	63522.7	63522.7	63522.7	63522.7	63522.7				471.98	71234.7	70821.5	70821.5	70821.5	70821.5	70821.5	70821.5	70821.5	70821.5	70821.5	70821.5
470.68	63791.7	63479.7	63479.7	63479.7	63479.7	63479.7	63479.7	63479.7	63479.7	63479.7	63479.7	63479.7	63479.7				471.88	70803.4	70708.5	70708.5	70708.5	70708.5	70708.5	70708.5	70708.5	70708.5	70708.5	70708.5
470.58	63825.7	63452.1	63452.1	63452.1	63452.1	63452.1	63452.1	63452.1	63452.1	63452.1	63452.1	63452.1	63452.1				471.78	70423.1	70618.4	70618.4	70618.4	70618.4	70618.4	70618.4	70618.4	70618.4	70618.4	70618.4
470.48	63124.4	63436.6	63436.6	63436.6	63436.6	63436.6	63436.6	63436.6	63436.6	63436.6	63436.6	63436.6	63436.6				471.68	70665.8	70566.8	70566.8	70566.8	70566.8	70566.8	70566.8	70566.8	70566.8	70566.8	70566.8
470.38	62883.7	63435.4	63435.4	63435.4	63435.4	63435.4	63435.4	63435.4	63435.4	63435.4	63435.4	63435.4	63435.4				471.58	70302.8	70500.8	70500.8	70500.8	70500.8	70500.8	70500.8	70500.8	70500.8	70500.8	70500.8
470.28	63557.6	63432.9	63432.9	63432.9	63432.9	63432.9	63432.9	63432.9	63432.9	63432.9	63432.9	63432.9	63432.9				471.48	71252.6	70400.3	70400.3	70400.3	70400.3	70400.3	70400.3	70400.3	70400.3	70400.3	70400.3
470.18	63860.9	63425.3	63425.3	63425.3	63425.3	63425.3	63425.3	63425.3	63425.3	63425.3	63425.3	63425.3	63425.3				471.38	71202.1	70260.9	70260.9	70260.9	70260.9	70260.9	70260.9	70260.9	70260.9	70260.9	70260.9
470.08	64151.9	63397	63397	63397	63397	63397	63397	63397	63397	63397	63397	63397	63397				471.28	70806.9	70112.4	70112.4	70112.4	70112.4	70112.4	70112.4	70112.4	70112.4	70112.4	70112.4
469.98	64508.5	63351.5	63351.5	63351.5	63351.5	63351.5	63351.5	63351.5	63351.5	63351.5	63351.5	63351.5	63351.5				471.18	70289.3	69965.4	69965.4	69965.4	69965.4	69965.4	69965.4	69965.4	69965.4	69965.4	69965.4
469.88	63939.6	63294.9	63294.9	63294.9	63294.9	63294.9	63294.9	63294.9	63294.9	63294.9	63294.9	63294.9	63294.9				471.08	69687.5	69841.5	69841.5	69841.5	69841.5	69841.5	69841.5	69841.5	69841.5	69841.5	69841.5
469.78	64120.1	63241.4	63241.4	63241.4	63241.4	63241.4	63241.4	63241.4	63241.4	63241.4	63241.4	63241.4	63241.4				470.98	70201.6	69782.1	69782.1	69782.1	69782.1	69782.1	69782.1	69782.1	69782.1	69782.1	69782.1
469.68	63379.5	63190.2	63190.2	63190.2	63190.2	63190.2	63190.2	63190.2	63190.2	63190.2	63190.2	63190.2	63190.2				470.88	69366.6	69759.5	69759.5	69759.5	69759.5	69759.5	69759.5	69759.5	69759.5	69759.5	69759.5
469.58	63740.2	63162.2	63162.2	63162.2	63162.2	63162.2	63162.2	63162.2	63162.2	63162.2	63162.2	63162.2	63162.2				470.78	69802.4	69748.4	69748.4	69748.4	69748.4	69748.4	69748.4	69748.4	69748.4	69748.4	69748.4
469.48	62673.7	63135.2	63135.2	63135.2	63135.2	63135.2	63135.2	63135.2	63135.2	63135.2	63135.2	63135.2	63135.2				470.68	69961.3	69738.3	69738.3	69738.3	69738.3	69738.3	69738.3	69738.3	69738.3	69738.3	69738.3
469.38	63736.1	63121.2	63121.2	63121.2	63121.2	63121.2	63121.2	63121.2	63121.2	63121.2	63121.2	63121.2	63121.2				470.58	69409.9	69707.5	69707.5	69707.5	69707.5	69707.5	69707.5	69707.5	69707.5	69707.5	69707.5
469.28	63099	63111.7	63111.7	63111.7	63111.7	63111.7	63111.7	63111.7	63111.7	63111.7	63111.7	63111.7	63111.7				470.48	70569.9	69619.4	69619.4	69619.4	69619.4	69619.4	69619.4	69619.4	69619.4	69619.4	69619.4
469.18	62999.2	63110.4	63110.4	63110.4	63110.4	63110.4	63110.4	63110.4	63110.4	63110.4	63110.4	63110.4	63110.4				470.38	70597.4	69474.3	69474.3	69474.3	69474.3	69474.3	69474.3	69474.3	69474.3	69474.3	69474.3
469.08	63124.5	63099.9	63099.9	63099.9	63099.9	63099.9	63099.9	63099.9	63099.9	63099.9	63099.9	63099.9	63099.9				470.28	70790	69300.2	69300.2	69300.2	69300.2	69300.2	69300.2	69300.2	69300.2	69300.2	69300.2
468.98	63312.4	63097.4	63097.4	63097.4	63097.4	63097.4	63097.4	63097.4	63097.4	63097.4	63097.4	63097.4	63097.4				470.18	69992.5	69114.8	69114.8	69114.8	69114.8	69114.8	69114.8	69114.8	69114.8	69114.8	69114.8
468.88	63127.5	63088.2	63088.2	63088.2	63088.2	63088.2	63088.2	63088.2	63088.2	63088.2	63088.2	63088.2	63088.2				470.08	68868.7	68959.4	68959.4	68959.4	68959.4	68959.4	68959.4	68959.4	68959.4	68959.4	68959.4
468.78	63551	63080.8	63080.8	63080.8	63080.8	63080.8	63080.8	63080.8	63080.8	63080.8	63080.8	63080.8	63080.8				469.98	68916.4	68828.9	68828.9	68828.9	68828.9	68828.9	68828.9	68828.9	68828.9	68828.9	68828.9
468.68	62838.1	63078.2	63078.2	63078.2	63078.2	63078.2	63078.2	63078.2	63078.2	63078.2	63078.2	63078.2	63078.2				469.88	69199.4	68754	68754	68754	68754	68754	68754	68754	68754	68754	68754
468.58	62575	63074.8	63074.8	63074.8	63074.8	63074.8	63074.8	63074.8	63074.8	63074.8	63074.8	63074.8	63074.8				469.78	68701.6	68692	68692	68692	68692	68692	68692	68692	68692	68692	68692
468.48	63906.4	63071	63071	63071	63071	63071	63071	63071	63071	63071	63071	63071	63071				469.68	69235.3	68606.1	68606.1	68606.1	68606.1	68606.1	68606.1	68606.1	68606.1	68606.1	68606.1
468.38	63378.4	63067	63067	63067	63067	63067	63067	63067	63067	63067	63067	63067	63067				469.58	69132.4	68504.6	68504.6	68504.6	68504.6	68504.6	68504.6	68504.6	68504.6	68504.6	68504.6
468.28	63646.5	63061.6	63061.6	63061.6	63061.6	63061.6	63061.6	63061.6	63061.6	63061.6	63061.6	63061.6	63061.6				469.48	68864.1	68399.4	68399.4	68399.4	68399.4	68399.4	68399.4	68399.4	68399.4	68399.4	68399.4
468.18	63954.4	63055.6	63055.6	63055.6	63055.6	63055.6	63055.6	63055.6	63055.6	63055.6	63055.6	63055.6	63055.6				469.38	68783	68249.9	68249.9	68249.9	68249.9	68249.9	68249.9	68249.9	68249.9	68249.9	68249.9
468.08	62929.7	63049.9	63049.9	63049.9	63049.9	63049.9	63049.9	63049.9	63049.9	63049.9	63049.9	63049.9	63049.9				469.28	69338.2	68125.7	68125.7	68125.7	68125.7	68125.7	68125.7	68125.7	68125.7	68125.7	68125.7
467.98	63681.2	63044.9	63044.9	63044.9	63044.9	63044.9	63044.9	63044.9	63044.9	63044.9	63044.9	63044.9	63044.9				469.18	67890.3	68000.4	68000.4	68000.4	68000.4	68000.4	68000.4	68000.4	68000.4	68000.4	68000.4
467.88	62667.6	63039.8	63039.8	63039.8	63039.8	63039.8	63039.8	63039.8	63039.8	63039.8	63039.8	63039.8	63039.8				469.08	68587.5	67876.8	67876.8	67876.8	67876.8	67876.8	67876.8	67876.8	67876.8	67876.8	67876.8
467.78	63731.8	63035.9	63035.9	63035.9	63035.9	63035.9	63035.9	63035.9	63035.9	63035.9	63035.9	63035.9	63035.9				468.98	68256.2	67750.1	67750.2	67750.1	67750.1	67750.1	67750.1	67750.1	67750.1	67750.1	67750.2
467.68	62882.5	63031.7	63031.7	63031.7	63031.7	63031.7	63031.7	63031.7	63031.7	63031.7	63031.7	63031.7	63031.7				468.88	68322.2	67691.2	67691.3	67691.2	67691.2	67691.2	67691.2	67691.2	67691.2	67691.2	67691.3
467.58	63137.3	63027.9	63028	63027.9	63027.9	63027.9	63027.9	63027.9	63027.9	63027.9	63027.9	63027.9	63028				468.78	67023.9	67606.3	67606.4	67606.3	67606.3	67606.3	67606.3	67606.3	67606.3	67606.3	67606.4
467.48	63308.9	63022.7	63022.8	63022.7	63022.7	63022.7	63022.7	63022.7	63022.7	63022.7	63022.7	63022.7	63022.8				468.68	68311.2	67533.8	67534	67533.8	67533.8	67533.8	67533.8	67533.8	67533.8	67533.8	67534
467.38	63746	63018.5	63018.7	63018.5	63018.5	63018.5	63018.5	63018.5	63018.5	63018.5	63018.5	63018.5	63018.7				468.58	67905.1	67490.9	67491.2	67490.9	67490.9	67490.9	67490.9	67490.9	67490.9	67490.9	67491.2
467.28	62823.3	63013.9	63014.2	63013.9	63013.9	63013.9	63013.9	63013.9	63013.9	63013.9	63013.9	63013.9	63014.2				468.48	67188.3	67488.6	67489.1	67488.6	67488.6	67488.6	67488.6	67488.6	67488.6	67488.6	67489.1
467.18	63170	63008.8	63009.4	63008.8	63008.8	63008.8	63008.8	63008.8	63008.8	63008.8	63008.8	63008.8	63009.4				468.38	67026.2	67459.5	67460.3	67459.5	67459.5	67459.5	67459.5	67459.5	67459.5	67459.5	67460.3
467.08	63447.7	63003.6	63004.6	63003.6	63003.6	63003.6	63003.6	63003.6	63003.6	63003.6	63003.6	63003.6	63004.6				468.28	68122.4	67433.1	67434.4	67433.1	67433.1	67433.1	67433.1	67433.1	67433.1	67433.1	67434.4
466.98	63367.9	62999	63000.6	62999	62999	62999	62999	62999	62999	62999	62999	62999	63000.6				468.18	68039.2	67415.5	67417.5	67415.5	67415.5	67415.5	67415.5	67415.5	67415.5	67415.5	67417.5
466.88	63256.7	62993.7	62996.4	62993.7	62993.7	62993.7	62993.7	62993.7	62993.7	62993.7	62993.7	62993.7	62996.4				468.08	67387.6	67389.8	67392.9	67389.8	67389.8	67389.8	67389.8	67389.8	67389.8	67389.8	67392.9
466.78	63233.7	62988.5	62993	62988.5	62988.5	62988.5	62988.5	62988.5	62988.6	62988.5	62988.5	62988.5	62993				467.98	67422.4	67343.5	67348.3	67343.5	67343.5	67343.5	67343.5	67343.5	67343.5	67343.5	67348.3
466.68	62992.6	62983.6	62990.7	62983.6	62983.6	62983.6	62983.6	62983.6	62983.6	62983.6	62983.6	62983.6	62990.7				467.88	67762.9	67310.9	67318.3	67310.9	67310.9	67310.9	67310.9	67310.9	67310.9	67310.9	67318.3
466.58	63274.8	62977.2	62988.4	62977.2	62977.2	62977.2	62977.2	62977.2	62977.2	62977.2	62977.2	62977.2	62988.5				467.78	67306.9	67283.2	67294.4	67283.2	67283.2	67283.2	67283.2	67283.2	67283.2	67283.2	67294.4
466.48	64423.6	62970.7	62988.3	62970.7	62970.7	62970.7	62970.7	62970.7	62970.7	62970.7	62970.7	62970.7	62988.3				467.68	67667.6	67226.4	67243.2	67226.4	67226.4	67226.4	67226.4	67226.4	67226.4	67226.4	67243.3
466.38	63278.4	62964.6	62991.7	62964.6	62964.6	62964.6	62964.6	62964.6	62964.7	62964.6	62964.6	62964.6	62991.8				467.58	68478.3	67151.4	67176.4	67151.4	67151.4	67151.4	67151.4	67151.4	67151.5	67151.4	67176.4
466.28	62815.2	62957.8	62998.8	62957.8	62957.8	62957.8	62957.8	62957.8	62958	62957.8	62957.8	62957.8	62999				467.48	67931.1	67068.9	67105.5	67068.9	67068.9	67068.9	67068.9	67068.9	67069	67068.9	67105.6
466.18	63460.1	62950.8	63011.9	62950.8	62950.8	62950.8	62950.8	62950.8	62951.1	62950.8	62950.8	62950.8	63012.1				467.38	67745.5	67003.8	67056.9	67003.8	67003.8	67003.8	67003.8	67003.8	67004	67003.8	67057
466.08	63410.8	62945.3	63034.7	62945.3	62945.3	62945.3	62945.3	62945.3	62945.7	62945.3	62945.3	62945.3	63035.1				467.28	66208.8	66964.4	67040.4	66964.4	66964.4	66964.4	66964.4	66964.4	66964.6	66964.4	67040.7
465.98	63203.1	62939.2	63068.2	62939.2	62939.2	62939.2	62939.2	62939.2	62939.9	62939.2	62939.2	62939.2	63068.9				467.18	66297.3	66955.5	67063.4	66955.5	66955.5	66955.5	66955.5	66955.5	66956	66955.5	67063.9
465.88	63595.5	62932.3	63115.1	62932.3	62932.3	62932.3	62932.3	62932.3	62933.4	62932.3	62932.3	62932.3	63116.3				467.08	67008	66938.1	67089.4	66938.1	66938.1	66938.1	66938.1	66938.1	66938.9	66938.1	67090.2
465.78	63449.3	62924.2	63179.1	62924.2	62924.2	62924.2	62924.2	62924.2	62926	62924.2	62924.2	62924.2	63180.9				466.98	67518	66920.3	67130.1	66920.3	66920.3	66920.3	66920.3	66920.3	66921.7	66920.3	67131.4
465.68	64367.5	62914.1	63263.8	62914.1	62914.1	62914.1	62914.1	62914.1	62917	62914.1	62914.1	62914.1	63266.6				466.88	67703.4	66900.9	67188.4	66900.9	66900.9	66900.9	66900.9	66900.9	66903.1	66900.9	67190.6
465.58	64840.3	62902.4	63373.6	62902.4	62902.4	62902.4	62902.4	62902.4	62906.8	62902.4	62902.4	62902.4	63378				466.78	66925.4	66879	67268.5	66879	66879	66879	66879	66879	66882.7	66879	67272.2
465.48	64496.1	62890.1	63514	62890.1	62890.1	62890.1	62890.1	62890.1	62896.9	62890.1	62890.1	62890.1	63520.8				466.68	67575.6	66856	67377.7	66856	66856	66856	66856	66856	66862	66856	67383.8
465.38	63863.5	62876.9	63687.9	62876.9	62876.9	62876.9	62877	62876.9	62887.2	62876.9	62876.9	62876.9	63698.2				466.58	67381.7	66832.5	67523.3	66832.5	66832.5	66832.5	66832.5	66832.5	66842.2	66832.5	67532.9
465.28	64117.5	62863	63897.5	62863	62863	62863	62863.1	62863	62878.5	62863	62863	62863	63913				466.48	67440	66808	67711.7	66808	66808	66808	66808.1	66808	66823.4	66808	67727.1
465.18	64840.8	62849	64142.8	62849	62849	62849	62849	62849	62871.9	62849	62849	62849	64165.7				466.38	68001.3	66781.2	67949.2	66781.2	66781.2	66781.2	66781.3	66781.2	66805.4	66781.2	67973.4
465.08	64838.9	62834.7	64419.8	62834.7	62834.7	62834.7	62834.7	62834.7	62868.2	62834.7	62834.7	62834.7	64453.4				466.28	68081.5	66751.9	68243	66751.9	66751.9	66751.9	66752	66751.9	66789.3	66751.9	68280.6
464.98	64616.3	62820.3	64720.7	62820.3	62820.3	62820.3	62820.4	62820.3	62868.8	62820.3	62820.3	62820.3	64769.3				466.18	68855.2	66718.4	68598.3	66718.4	66718.4	66718.4	66718.6	66718.4	66775.7	66718.4	68655.8
464.88	63822.5	62806.7	65034.1	62806.7	62806.7	62806.7	62806.8	62806.7	62876	62806.7	62806.7	62806.7	65103.6				466.08	69697.1	66681.5	69021.1	66681.5	66681.5	66681.5	66682	66681.5	66768.1	66681.5	69108.1
464.78	63410.5	62793.9	65343.2	62793.9	62793.9	62793.9	62794.1	62793.9	62891.6	62793.9	62793.9	62793.9	65441.1				465.98	69220	66641.2	69514.3	66641.2	66641.2	66641.2	66642	66641.2	66770.2	66641.2	69644.1
464.68	64092.1	62780.8	65626.7	62780.8	62780.8	62780.8	62781.2	62780.8	62917	62780.8	62780.8	62780.8	65763.2				465.88	69838	66597	70077	66597	66597	66597	66598.2	66597	66786.8	66597	70268.1
464.58	64918.4	62766.3	65861.9	62766.3	62766.3	62766.3	62767	62766.3	62953.6	62766.3	62766.3	62766.3	66049.8				465.78	70213.6	66549.7	70705.1	66549.7	66549.7	66549.7	66551.9	66549.7	66825.5	66549.7	70983.1
464.48	65673	62749.4	66027.4	62749.4	62749.4	62749.4	62750.5	62749.4	63003.7	62749.4	62749.4	62749.4	66282.7				465.68	70353.7	66501	71389.7	66501	66501	66501	66504.7	66501	66896.4	66501	71788.9
464.38	65623.6	62729.8	66106.8	62729.8	62729.8	62729.8	62731.6	62729.8	63070.5	62729.8	62729.8	62729.8	66449.3				465.58	70188.9	66449.6	72112.9	66449.6	66449.6	66449.6	66455.8	66449.6	67009.2	66449.6	72678.7
464.28	65506.4	62708.3	66091.9	62708.3	62708.3	62708.3	62711.2	62708.3	63159	62708.3	62708.3	62708.3	66545.4				465.48	70458	66394.8	72850.7	66394.8	66394.8	66394.8	66404.9	66394.8	67176.4	66394.8	73642.4
464.18	65410.1	62685.2	65982.2	62685.2	62685.2	62685.2	62689.7	62685.2	63273.3	62685.2	62685.2	62685.2	66574.9				465.38	71574	66336.3	73573.3	66336.3	66336.3	66336.3	66352.6	66336.3	67413.4	66336.3	74666.8
464.08	66074.2	62661.7	65787.1	62661.7	62661.7	62661.7	62668.8	62661.7	63418.8	62661.7	62661.7	62661.7	66551.2				465.28	72156.4	66273	74245.6	66273	66273	66273	66299.1	66273	67737.7	66273	75736.4
463.98	65829.1	62638.6	65522.5	62638.6	62638.6	62638.6	62649.6	62638.6	63599.5	62638.6	62638.6	62638.6	66494.4				465.18	72895	66203.3	74829.1	66203.3	66203.3	66203.3	66244.3	66203.3	68168	66203.3	76834.9
463.88	65204.1	62614.8	65207.3	62614.8	62614.8	62614.8	62631.5	62614.8	63816.8	62614.8	62614.8	62614.8	66426.1				465.08	73868.5	66125	75285.5	66125	66125	66125	66188.7	66125	68724	66125	77948.3
463.78	65916.1	62588.9	64861.8	62588.9	62588.9	62588.9	62614.1	62588.9	64070.2	62588.9	62588.9	62588.9	66368.4				464.98	75535.1	66038.7	75583.2	66038.7	66038.7	66038.7	66136.4	66038.7	69428.6	66038.7	79070.9
463.68	66944.1	62563.8	64509.3	62563.8	62563.8	62563.8	62601.4	62563.8	64361.3	62563.8	62563.8	62563.8	66344.4				464.88	76142.4	65945.2	75698.8	65945.2	65945.3	65945.2	66093.1	65945.2	70303.1	65945.2	80204.6
463.58	65235.7	62537.4	64165.2	62537.4	62537.4	62537.4	62592.8	62537.4	64683.5	62537.4	62537.4	62537.4	66366.5				464.78	76219.1	65843.9	75617.8	65843.9	65844.1	65843.9	66064.7	65843.9	71363.3	65843.9	81358.2
463.48	66692.4	62508.7	63841.2	62508.7	62508.7	62508.7	62589	62508.7	65028.1	62508.7	62508.7	62508.7	66440.9				464.68	77302.1	65734.1	75338.2	65734.1	65734.5	65734.1	66059.5	65734.1	72617.9	65734.1	82547.8
463.38	66962.2	62479	63547.4	62479	62479	62479	62594.2	62479	65385	62479	62479	62479	66568.7				464.58	78742.4	65615.9	74871.4	65615.9	65616.7	65615.9	66089.2	65615.9	74065.7	65615.9	83795.2
463.28	66517	62449.6	63289.4	62449.6	62449.6	62449.6	62612.8	62449.6	65740.7	62449.6	62449.6	62449.6	66743.8				464.48	80212.1	65488.8	74239.1	65488.8	65490.3	65488.8	66168	65488.8	75690.3	65488.8	85121.2
463.18	66548.5	62418.4	63066.2	62418.4	62418.5	62418.4	62646.8	62418.4	66074.9	62418.4	62418.4	62418.4	66951.1				464.38	81254.2	65349.8	73469.1	65349.8	65352.6	65349.8	66311.7	65349.8	77455.2	65349.8	86539.1
463.08	66416.3	62386.1	62876.6	62386.1	62386.2	62386.1	62701.6	62386.1	66368.6	62386.1	62386.1	62386.1	67174.7				464.28	83112.4	65197	72595.1	65197	65202.1	65197	66540.9	65197	79304.9	65197	88051.9
462.98	67477.8	62353.9	62718.7	62353.9	62354.1	62353.9	62784.1	62353.9	66603.3	62353.9	62353.9	62353.9	67398.5				464.18	85466.2	65031	71654.6	65031	65040.2	65031	66883.3	65031	81165.4	65031	89650.5
462.88	66695.8	62321	62587.7	62321	62321.5	62321	62900.2	62321	66760.6	62321	62321	62321	67606.8				464.08	86446.2	64850.7	70681.5	64850.7	64866.9	64850.7	67368.9	64850.7	82943.1	64850.7	91308.4
462.78	66847.8	62288.6	62480.2	62288.6	62289.4	62288.6	63058.1	62288.6	66828.2	62288.6	62288.6	62288.6	67790.1				463.98	88554.5	64655	69705.3	64655	64683.1	64655	68031.2	64655	84531.7	64655	92986.3
462.68	66051.6	62253.5	62389	62253.5	62255	62253.5	63262.4	62253.5	66795.9	62253.5	62253.5	62253.5	67941.6				463.88	90254.4	64440.8	68747.3	64440.7	64488.6	64440.7	68903.5	64440.7	85819	64440.7	94636.3
462.58	68282.3	62217.5	62311.7	62217.5	62220	62217.5	63522.3	62217.5	66665.1	62217.5	62217.5	62217.5	68066.5				463.78	94152.4	64209.7	67827.4	64209.6	64289.8	64209.6	70023.9	64209.6	86705.8	64209.6	96218.2
462.48	68067.9	62180	62244.4	62180	62184.3	62180	63844.1	62180	66442.1	62180	62180	62180	68174.9				463.68	95261.3	63961.6	66957.1	63961.4	64093.3	63961.4	71424.7	63961.4	87111.4	63961.4	97702.5
462.38	67712.2	62140.9	62184.3	62140.9	62148.3	62140.9	64233.1	62140.9	66139.9	62140.9	62140.9	62140.9	68282.9				463.58	96352.1	63696.6	66142.8	63696.3	63909.3	63696.3	73131	63696.3	86986.7	63696.3	99081.2
462.28	67849.4	62098.8	62127.5	62098.7	62111.2	62098.7	64690.4	62098.7	65774.5	62098.7	62098.7	62098.7	68407.3				463.48	98256	63414.6	65385.4	63414.1	63751.9	63414.1	75153.9	63414.1	86320.9	63414.1	100370
462.18	68333.9	62055.8	62074.5	62055.8	62076.3	62055.8	65217.4	62055.8	65367.9	62055.8	62055.8	62055.8	68568.6				463.38	99972.4	63119.4	64686.5	63118.6	63644.7	63118.6	77489	63118.6	85146.8	63118.6	101612
462.08	68649.9	62012.8	62024.8	62012.8	62045.9	62012.8	65808.6	62012.8	64940.4	62012.8	62012.8	62012.8	68781.3				463.28	101396	62811.5	64041.6	62810.2	63614.7	62810.2	80103	62810.2	83530	62810.2	102860
461.98	67908.5	61967.3	61974.9	61967.3	62020	61967.3	66449.4	61967.3	64507.9	61967.3	61967.3	61967.3	69050.3				463.18	102154	62487.2	63440.2	62485.1	63692.9	62485.1	82927	62485.1	81558.1	62485.1	104165
461.88	69476.6	61919.2	61923.9	61919.2	62001.5	61919.2	67120.8	61919.2	64085.4	61919.2	61919.2	61919.2	69374				463.08	105692	62146	62874.7	62142.7	63922.9	62142.7	85861.4	62142.7	79336.8	62142.7	105571
461.78	69698.8	61868.8	61871.7	61868.8	61995.2	61868.8	67797	61868.8	63684.8	61868.8	61868.8	61868.8	69742.4				462.98	107876	61788.7	62337.8	61783.5	64358.8	61783.5	88773.6	61783.5	76975.1	61783.5	107100
461.68	69910.2	61817.1	61818.8	61817.1	62007.9	61817.1	68447.1	61817.1	63315.1	61817.1	61817.1	61817.1	70137.7				462.88	109219	61415.8	61822.5	61407.7	65063.1	61407.7	91503	61407.7	74573.5	61407.7	108747
461.58	69400.2	61763.7	61764.7	61763.7	62046.6	61763.7	69034.5	61763.7	62980.2	61763.7	61763.7	61763.7	70535.1				462.78	110450	61022.1	61316.4	61009.4	66098.7	61009.4	93865.7	61009.4	72210.8	61009.4	110476
461.48	69034.3	61708.7	61709.2	61708.6	62120.7	61708.6	69521.6	61708.6	62681.8	61708.6	61708.6	61708.6	70907.7				462.68	114900	60612.3	60817.3	60592.9	67539.4	60592.9	95688.2	60592.9	69955.8	60592.9	112242
461.38	70548.2	61650.9	61651	61650.6	62240	61650.6	69872.5	61650.6	62418	61650.6	61650.6	61650.6	71229.9				462.58	115719	60189.7	60322.4	60160.2	69450.4	60160.2	96815.1	60160.2	67855	60160.2	113992
461.28	71686.3	61590.6	61590.3	61590.1	62417.7	61590.1	70059.4	61590.1	62186.7	61590.1	61590.1	61590.1	71484.2				462.48	116378	59754.3	59826.1	59710	71875.3	59710	97128.8	59710	65931.9	59710	115676
461.18	71640.9	61527.1	61526.4	61526.3	62666.7	61526.3	70063.6	61526.3	61983.9	61526.3	61526.3	61526.3	71662.4				462.38	118479	59308.2	59324.5	59242.5	74826.3	59242.5	96570.1	59242.5	64195.2	59242.5	117254
461.08	71724.4	61460.3	61459	61458.9	63000.2	61458.9	69879.9	61458.9	61805.1	61458.9	61458.9	61458.9	71768.8				462.28	119626	58858.1	58819.2	58761.8	78271.5	58761.8	95150.4	58761.8	62645	58761.8	118697
460.98	71629.3	61393.7	61391.3	61391.3	63433.8	61391.3	69520.2	61391.3	61649.8	61391.3	61391.3	61391.3	71823.5				462.18	121246	58407.5	58307.5	58267.9	82110	58267.9	92941.9	58267.9	61268.1	58267.9	119963
460.88	70365.6	61326.9	61322.9	61322.9	63974.4	61322.9	69004.6	61322.9	61513.4	61322.9	61322.9	61322.9	71850.8				462.08	122047	57961.6	57788.5	57761.4	86167.1	57761.4	90071.9	57761.4	60046.4	57761.4	120990
460.78	71991.7	61260.9	61254.2	61254.1	64623.6	61254.1	68364.1	61254.1	61392.7	61254.1	61254.1	61254.1	71878.9				461.98	122259	57529.9	57264.3	57245.9	90195.3	57245.9	86707.6	57246	58962	57245.9	121675
460.68	71575.8	61194.7	61183.7	61183.7	65370.7	61183.7	67633.2	61183.7	61283.3	61183.7	61183.7	61183.7	71930.8				461.88	121870	57124.5	56738.6	56726.3	93886.7	56726.3	83033.3	56726.4	57997.6	56726.3	121875
460.58	72742.7	61130.4	61112.7	61112.7	66194.9	61112.7	66850.4	61112.7	61183.3	61112.7	61112.7	61112.7	72021.1				461.78	119894	56761.7	56217.8	56209.8	96906.1	56209.8	79231.5	56209.9	57138.8	56209.8	121417
460.48	71775.7	61068	61039.8	61039.8	67058.1	61039.8	66049.9	61039.9	61089.3	61039.8	61039.8	61039.8	72145.9				461.68	116809	56458.1	55706.8	55701.5	98933.6	55701.5	75463.5	55701.7	56371.5	55701.5	120127
460.38	71449.5	61010.2	60966.2	60966.2	67910.1	60966.2	65263.3	60966.2	61000.4	60966.2	60966.2	60966.2	72285.6				461.58	114107	56230.7	55209	55205.6	99719.4	55205.6	71859.2	55205.9	55682.3	55205.6	117879
460.28	72293.4	60959.4	60891.6	60891.6	68688.1	60891.6	64514.6	60891.7	60915	60891.6	60891.6	60891.6	72402.3				461.48	111847	56102.2	54731.3	54729.1	99136.3	54729.1	68517.7	54729.7	55063.9	54729.1	114635
460.18	71919.8	60919.1	60816.6	60816.6	69324.6	60816.6	63821.5	60816.8	60832.4	60816.6	60816.6	60816.6	72447.8				461.38	106737	56094.3	54278	54276.6	97199.9	54276.6	65501.5	54277.7	54508.7	54276.6	110477
460.08	72766.8	60896.3	60743.7	60743.7	69758.5	60743.7	63196.8	60744	60754.2	60743.7	60743.7	60743.7	72375				461.28	101968	56226.7	53849.6	53848.7	94066	53848.7	62839.1	53850.5	54007.5	53848.7	105596
459.98	69801	60895.9	60672.3	60672.3	69940.2	60672.3	62644.8	60672.9	60679.3	60672.3	60672.3	60672.3	72143.7				461.18	98560.9	56521	53448	53447.4	90004.5	53447.4	60536.1	53450.5	53554.7	53447.4	100278
459.88	69803.7	60926.9	60604.6	60604.6	69845.9	60604.6	62167.5	60605.4	60609.1	60604.6	60604.6	60604.6	71736.5				461.08	94629.6	57000	53076.3	53076	85349.9	53076	58580.9	53081.1	53147.5	53076	94855.7
459.78	69127.8	60996.8	60539.7	60539.7	69477.8	60539.7	61760.6	60541.1	60542.6	60539.7	60539.7	60539.7	71160				460.98	90381.6	57678.9	52732	52731.8	80440.1	52731.8	56944.1	52740.2	52778.8	52731.8	89655.2
459.68	69268.5	61116.8	60479.3	60479.3	68867.9	60479.3	61419.9	60481.6	60481.2	60479.3	60479.3	60479.3	70450				460.88	87141.4	58570.5	52413.9	52413.7	75579.1	52413.8	55590.9	52427.4	52444.3	52413.7	84957.4
459.58	68896.3	61296	60422	60422	68067.6	60422	61136.8	60425.5	60423.1	60422	60422	60422	69661.3				460.78	83156.3	59681.1	52120.4	52120.3	71005.5	52120.4	54483	52142.4	52139.9	52120.3	80970.8
459.48	67112	61544.9	60367	60367	67141.3	60367	60903.1	60372.6	60367.7	60367	60367	60367	68861.8				460.68	80860.6	61006.2	51848.3	51848.2	66879.8	51848.3	53581	51883.4	51860.6	51848.2	77818.2
459.38	67632.7	61872.8	60313.2	60313.2	66155.4	60313.2	60710.1	60322	60313.6	60313.2	60313.2	60313.2	68121.2				460.58	79230.4	62529	51593.7	51593.7	63288.1	51593.8	52847.3	51649	51601.5	51593.7	75540.1
459.28	67882.7	62289.3	60261.8	60261.8	65172.1	60261.8	60551.9	60275.3	60262	60261.8	60261.8	60261.8	67503.5				460.48	77470.8	64217.6	51352.4	51352.4	60254.1	51352.6	52247.1	51438.2	51357.2	51352.4	74104.7
459.18	67127.3	62797.5	60211.3	60211.3	64238.6	60211.4	60420.6	60231.9	60211.5	60211.3	60211.3	60211.3	67054.9				460.38	77219.9	66022.5	51118.9	51118.8	57754.1	51119.2	51748.8	51250.2	51121.8	51118.8	73422.3
459.08	67887.2	63393.9	60159.5	60159.5	63386.6	60159.6	60308.6	60190.4	60159.6	60159.5	60159.5	60159.5	66801.3				460.28	76816.2	67878.7	50889.4	50889.4	55735.8	50890	51327.2	51088.1	50891.2	50889.4	73363.9
458.98	67966.5	64069.5	60106.8	60106.8	62636.1	60106.9	60211.7	60152.7	60106.9	60106.8	60106.8	60106.8	66749.7				460.18	76949.8	69706.4	50661.5	50661.5	54132.2	50662.6	50961.6	50958	50662.5	50661.5	73775.9
458.88	68028.8	64806.4	60055.3	60055.3	61996	60055.5	60128.2	60122.4	60055.3	60055.3	60055.3	60055.3	66887.4				460.08	77054.4	71414	50433.4	50433.4	52871.5	50435.4	50636.5	50870.3	50434	50433.4	74494.6
458.78	66719.3	65570.5	60001.9	60001.9	61460.9	60002.3	60051.9	60099	60001.9	60001.9	60001.9	60001.9	67177.1				459.98	76319	72903.6	50204	50204	51884.6	50207.3	50339.6	50839.4	50204.4	50204	75358.8
458.68	68356.1	66320.1	59946.8	59946.8	61022.3	59947.5	59980.7	60085.6	59946.8	59946.8	59946.8	59946.8	67568.9				459.88	76923.4	74080.1	49973.5	49973.5	51110.5	49979.2	50062.9	50885.6	49973.7	49973.5	76224.5
458.58	68955.9	67004.5	59889.9	59889.9	60667.6	59890.9	59912.5	60085.5	59889.9	59889.9	59889.9	59889.9	68001.7				459.78	76334.1	74857.6	49740.3	49740.3	50495.5	49749.9	49798.5	51032.7	49740.5	49740.3	76972.9
458.48	69228.7	67570.6	59831.7	59831.7	60383.7	59833.5	59846.7	60104.3	59831.7	59831.7	59831.7	59831.7	68411.9				459.68	77468.2	75171.8	49504.4	49504.4	49996.9	49520.1	49541.7	51311.5	49504.5	49504.4	77524.5
458.38	68659.5	67965.4	59770.5	59770.5	60155.1	59773.4	59780.3	60145.3	59770.5	59770.5	59770.5	59770.5	68737.5				459.58	77668.4	74984.7	49263.9	49263.9	49579.3	49289.7	49287.5	51757.4	49263.9	49263.9	77843
458.28	68943.8	68149.1	59706.5	59706.5	59969.8	59711.2	59712.8	60215.4	59706.5	59706.5	59706.5	59706.5	68932.3				459.48	78050.8	74293.2	49019.2	49019.2	49217.5	49060.7	49033.9	52413.9	49019.2	49019.2	77942.6
458.18	70183.6	68102.2	59643.2	59643.2	59820.2	59650.8	59647.3	60325.3	59643.2	59643.2	59643.2	59643.2	68972.7				459.38	78463.5	73124.9	48768.4	48768.4	48890.9	48834.6	48777.5	53327.5	48768.4	48768.4	77881.8
458.08	68124.2	67824.1	59581.6	59581.6	59698.5	59593.4	59584.1	60483.6	59581.6	59581.6	59581.6	59581.6	68857.4				459.28	78999.4	71540.1	48513	48513.1	48587.3	48617	48518.6	54551.8	48513.1	48513	77762.7
457.98	67630.8	67334.1	59520.7	59520.7	59596.6	59539.1	59522.3	60697.9	59520.7	59520.7	59520.7	59520.7	68607.1				459.18	79170.6	69619.5	48253	48253.1	48297.2	48414.2	48256.3	56139.4	48253	48253	77714.8
457.88	67732	66669.5	59459.8	59459.8	59508.2	59488.1	59460.8	60975.1	59459.8	59459.8	59459.8	59459.8	68262.3				459.08	79438.7	67454.2	47985.5	47985.8	48011.4	48232.2	47987.5	58137.1	47985.5	47985.5	77880.5
457.78	68703.1	65882.9	59401.6	59401.6	59431.9	59444.4	59402.2	61324.7	59401.6	59401.6	59401.6	59401.6	67879.7				458.98	81566.2	65141.3	47710.7	47711.2	47725.6	48083.4	47711.9	60585.3	47710.7	47710.7	78405
457.68	67763.8	65026.1	59343.8	59343.8	59362.5	59407.8	59344.2	61749.5	59343.8	59343.8	59343.8	59343.8	67514.9				458.88	81898.7	62770.9	47426.6	47427.5	47435	47982	47427.2	63506.2	47426.6	47426.6	79415.9
457.58	67476.8	64148.9	59285	59285.1	59296.3	59379.6	59285.2	62249.6	59285	59285	59285	59285	67219.6				458.78	83741.3	60418.7	47128.6	47130.4	47133.2	47945.6	47128.9	66894.6	47128.6	47128.6	81008.7
457.48	68151.9	63294.6	59225.3	59225.4	59232	59363.4	59225.4	62822.3	59225.3	59225.3	59225.3	59225.3	67036.5				458.68	86786.4	58148.2	46815.2	46818.7	46817.7	48001.2	46815.4	70715.1	46815.2	46815.2	83240.4
457.38	68210.8	62497.7	59166.5	59166.6	59170.4	59365.6	59166.5	63460.7	59166.5	59166.5	59166.5	59166.5	66995.2				458.58	87996.6	56005.4	46484.9	46491.5	46486.3	48183.9	46485.1	74890.1	46484.9	46484.9	86117.6
457.28	67716.1	61777.4	59106.3	59106.6	59108.6	59389.9	59106.4	64147.4	59106.3	59106.3	59106.3	59106.3	67104.5				458.48	91055.9	54015.6	46132	46144.2	46132.7	48533.4	46132.1	79290.5	46132	46132	89588.3
457.18	68489.8	61144.7	59045	59045.5	59046.3	59443.7	59045	64859.4	59045	59045	59045	59045	67359.6				458.38	95076.4	52193.1	45755	45776.8	45755.4	49103.8	45755	83741.8	45755	45755	93551
457.08	68170	60603.4	58984	58984.9	58984.7	59537.6	58984	65568.5	58984	58984	58984	58984	67743				458.28	97807.4	50539.3	45351.7	45390.2	45351.8	49958.7	45351.7	88024.9	45351.7	45351.7	97858.3
456.98	67578.1	60148.3	58922.1	58923.7	58922.5	59681	58922.1	66237.2	58922.1	58922.1	58922.1	58922.1	68224.2				458.18	102161	49046.2	44920.2	44987.1	44920.2	51171.4	44920.2	91889.2	44920.2	44920.2	102334
456.88	68648.7	59770.1	58858.1	58860.9	58858.3	59885.2	58858.1	66824.9	58858.1	58858.1	58858.1	58858.1	68767.1				458.08	104480	47696.2	44455.9	44570	44455.9	52820.6	44455.9	95070.6	44455.9	44455.9	106790
456.78	69125.8	59459.9	58793.1	58798.1	58793.3	60165.2	58793.1	67293.3	58793.1	58793.1	58793.1	58793.1	69337.2				457.98	110428	46471.8	43958.3	44149.3	43958.4	54993.1	43958.3	97325.2	43958.3	43958.3	111064
456.68	68879.4	59204.2	58725	58733.7	58725.1	60533.9	58725	67605	58725	58725	58725	58725	69901.7				457.88	114646	45353.4	43427.2	43741.3	43427.2	57774.1	43427.2	98455.6	43427.2	43427.2	115043
456.58	70406.1	58989.3	58650.6	58665.4	58650.6	61003.2	58650.6	67730.1	58650.6	58650.6	58650.6	58650.6	70436.2				457.78	117441	44319.1	42860.4	43367.6	42860.4	61237.7	42860.4	98335	42860.4	42860.4	118678
456.48	72306.3	58807.3	58571.8	58596.7	58571.8	61589.6	58571.8	67656.2	58571.8	58571.8	58571.8	58571.8	70934.3				457.68	123018	43346.8	42255.1	43059.4	42255.1	65436.2	42255.1	96926.3	42255.1	42255.1	122003
456.38	71740	58650.3	58489.2	58530.1	58489.2	62305.8	58489.2	67383.4	58489.2	58489.2	58489.2	58489.2	71402				457.58	127021	42420.9	41613.2	42865.7	41613.2	70393.1	41613.2	94292.9	41613.2	41613.2	125133
456.28	71834.2	58509.8	58401.4	58467.6	58401.4	63158.3	58401.4	66924.1	58401.4	58401.4	58401.4	58401.4	71855.7				457.48	131563	41526.7	40936	42851.4	40936	76082.5	40936	90583.8	40936	40936	128236
456.18	72644.9	58381.8	58310	58415.3	58310	64149.9	58310	66306.2	58310	58310	58310	58310	72323.3				457.38	134818	40648.6	40221.5	43097.2	40221.5	82412.4	40221.5	86010.5	40221.5	40221.5	131504
456.08	72824.1	58262.7	58215.9	58380.6	58215.9	65273.8	58215.9	65565.4	58215.9	58215.9	58215.9	58215.9	72834.7				457.28	138772	39776.5	39471.2	43709.8	39471.2	89218.5	39471.2	80825.5	39471.2	39471.2	135117
455.98	74029.4	58147.8	58117.8	58370.7	58117.8	66509.4	58117.8	64739.5	58117.8	58117.8	58117.8	58117.8	73414.1				457.18	143180	38900.5	38684.6	44816.3	38684.6	96252.7	38684.6	75287.2	38684.6	38684.6	139203
455.88	74577.2	58033.1	58014.1	58395.8	58014.1	67823.1	58014.1	63867	58014.1	58014.1	58014.1	58014.1	74076.6				457.08	147327	38012.6	37861.7	46565.2	37861.7	103188	37861.7	69637.1	37861.7	37861.7	143818
455.78	75746	57916.5	57904.8	58470.7	57904.8	69168.2	57904.8	62983.6	57904.8	57904.8	57904.8	57904.8	74824.8				456.98	151811	37104.3	37000	49117.3	37000	109631	37000	64077.9	37000	37000	148931
455.68	76726.7	57796.6	57789.3	58613.6	57789.3	70485.2	57789.3	62119.5	57789.3	57789.3	57789.4	57789.3	75646.8				456.88	156503	36172	36100.8	52640.1	36100.8	115157	36100.8	58769.6	36100.8	36100.8	154437
455.58	77166.3	57673.3	57669	58847.8	57669	71705.4	57669	61299	57669	57669	57669	57669	76518.6				456.78	159482	35209.2	35161	57280.6	35161	119344	35161	53818.9	35161	35161	160169
455.48	77434.5	57546.8	57544.3	59199.3	57544.3	72754.8	57544.3	60538.4	57544.3	57544.3	57544.3	57544.3	77406.6				456.68	165653	34213	34180.8	63145.6	34180.8	121827	34180.8	49288.8	34180.8	34180.8	165932
455.38	77544.9	57415.5	57414	59694.6	57414	73559.2	57414	59845.5	57414	57414	57414.1	57414	78273				456.58	169633	33183.3	33162	70266.3	33162	122347	33162	45204.8	33162	33162	171516
455.28	79577.2	57280.5	57279.6	60362.3	57279.6	74057.5	57279.6	59224.8	57279.6	57279.6	57279.8	57279.6	79086.3				456.48	172661	32121.6	32107.7	78559.2	32107.7	120790	32107.7	41562.5	32107.7	32107.7	176710
455.18	79443.2	57140.7	57140.2	61225.1	57140.2	74203.7	57140.2	58673.9	57140.2	57140.2	57140.5	57140.2	79823.1				456.38	175282	31025.4	31016.4	87783.3	31016.4	117192	31016.4	38330.7	31016.4	31016.4	181282
455.08	80571.4	56995.9	56995.6	62298.7	56995.6	73976.9	56995.6	58187.9	56995.6	56995.6	56996.2	56995.6	80473.2				456.28	179001	29894.7	29889	97521.6	29889	111746	29889	35466.8	29889	29889	184962
454.98	80928.5	56845	56844.8	63583.8	56844.8	73382.2	56844.8	57759.1	56844.8	56844.8	56845.8	56844.8	81036.5				456.18	184525	28732.1	28728.5	107179	28728.5	104772	28728.5	32922.8	28728.5	28728.5	187421
454.88	81832	56690.9	56690.8	65064.8	56690.8	72454.4	56690.8	57382.5	56690.8	56690.8	56692.4	56690.8	81521.9				456.08	186305	27544.8	27542.5	116020	27542.5	96675.9	27542.5	30653.3	27542.5	27542.5	188266
454.78	81550.7	56532.2	56532.2	66696.6	56532.2	71246.2	56532.2	57048.6	56532.2	56532.2	56535	56532.2	81929.9				455.98	184231	26336.7	26335.3	123231	26335.3	87889.6	26335.3	28611.4	26335.3	26335.3	187063
454.68	82373.7	56369.4	56369.3	68405.9	56369.3	69825.9	56369.3	56750	56369.3	56369.3	56373.9	56369.3	82247.8				455.88	184042	25120	25119.1	128053	25119.1	78839.1	25119.1	26762.4	25119.1	25119.1	183417
454.58	83261.9	56204	56204	70091.8	56204	68270.1	56204	56480.9	56204	56204	56211.5	56204	82442.5				455.78	179614	23913.8	23913.3	129899	23913.3	69906	23913.3	25084	23913.3	23913.3	177063
454.48	82232.8	56037	56037	71629.8	56037	66652.8	56037	56235.9	56037	56037	56049.1	56037	82456.7				455.68	172480	22732.2	22731.9	128463	22731.9	61393.4	22731.9	23555.1	22731.9	22731.9	167948
454.38	82384.6	55867.2	55867.2	72883	55867.2	65038.4	55867.2	56008.3	55867.2	55867.2	55886.3	55867.2	82214.5				455.58	165115	21594.6	21594.4	123793	21594.4	53528	21594.4	22165.7	21594.4	21594.4	156298
454.28	83087.3	55696.8	55696.8	73726.4	55696.8	63483	55696.8	55795.7	55696.8	55696.8	55726.5	55696.8	81641.2				455.48	150445	20527.3	20527.2	116283	20527.2	46463.5	20527.2	20918.5	20527.2	20527.2	142610
454.18	82076.7	55530.7	55530.7	74066.4	55530.7	62031.4	55530.7	55599.1	55530.7	55530.7	55576.2	55530.7	80681				455.38	133170	19553.9	19553.8	106594	19553.8	40281	19553.8	19818.4	19553.8	19553.8	127586
454.08	79166.8	55369.4	55369.4	73852.1	55369.4	60710.5	55369.4	55416.1	55369.4	55369.4	55437.9	55369.4	79308.5				455.28	113713	18692.8	18692.8	95535.3	18692.8	35000.5	18692.8	18869.4	18692.8	18692.8	112020
453.98	77677.8	55214	55214	73090.1	55214	59535.3	55214	55245.6	55214	55214	55315.6	55214	77544.5				455.18	94832.8	17958.3	17958.3	83930.5	17958.3	30596.2	17958.3	18074.6	17958.3	17958.3	96684.8
453.88	76961.1	55067.8	55067.8	71845	55067.8	58512.2	55067.8	55088.8	55067.8	55067.8	55216	55067.8	75458.6				455.08	78700.2	17351.4	17351.3	72507.1	17351.3	27002.2	17351.3	17427	17351.3	17351.3	82233.6
453.78	75152.4	54933.8	54933.8	70225	54933.8	57640	54933.8	54947.6	54933.8	54933.8	55146.4	54933.8	73157.8				454.98	63889.3	16865.5	16865.5	61830.3	16865.5	24130.1	16865.5	16914.1	16865.5	16865.5	69143.5
453.68	71704.1	54813.5	54813.5	68362.2	54813.5	56910.2	54813.5	54822.5	54813.5	54813.5	55113.7	54813.5	70768.1				454.88	51428.6	16483.9	16483.9	52273.3	16483.9	21875.8	16483.9	16514.7	16483.9	16483.9	57696
453.58	67649.3	54707.4	54707.4	66391.8	54707.4	56309.7	54707.4	54713.1	54707.4	54707.4	55124	54707.4	68416.6				454.78	43442	16188.5	16188.5	44032.3	16188.5	20135.4	16188.5	16207.8	16188.5	16188.5	47998.5
453.48	65984.8	54618	54618	64438.7	54618	55826.4	54618	54621.7	54618	54618	55186.6	54618	66219.2				454.68	36866.8	15962.1	15962.1	37156.6	15962.1	18811.9	15962.1	15974	15962.1	15962.1	40018.4
453.38	63072.5	54545.7	54545.7	62600.3	54545.7	55445	54545.7	54548	54545.7	54545.7	55308.2	54545.7	64264.4				454.58	32387.8	15787.6	15787.6	31585.7	15787.6	17817.7	15787.6	15794.9	15787.6	15787.6	33623.1
453.28	61264.9	54486.6	54486.6	60940.9	54486.6	55147.3	54486.6	54488	54486.6	54486.6	55491	54486.6	62607.3				454.48	28920	15650.6	15650.6	27189.8	15650.6	17077.5	15650.6	15655	15650.6	15650.6	28621
453.18	60846.3	54436.2	54436.2	59494.6	54436.2	54915.3	54436.2	54437	54436.2	54436.2	55734.9	54436.2	61273.5				454.38	26154.8	15542.4	15542.4	23806.1	15542.4	16532	15542.4	15545	15542.4	15542.4	24798.3
453.08	60513.7	54392.3	54392.3	58273.7	54392.3	54735.5	54392.3	54392.8	54392.3	54392.4	56040	54392.3	60265.1				454.28	24077.8	15454.3	15454.3	21259.3	15454.3	16131.6	15454.3	15455.8	15454.3	15454.3	21938.1
452.98	60506.7	54352.9	54352.9	57270.9	54352.9	54595.5	54352.9	54353.2	54352.9	54353	56401.7	54352.9	59562.9				454.18	23237.6	15380.8	15380.8	19382.1	15380.8	15838.2	15380.8	15381.7	15380.8	15380.8	19840.5
452.88	59392.6	54315.5	54315.5	56466.4	54315.5	54485	54315.5	54315.6	54315.5	54315.7	56810.7	54315.5	59131.5				454.08	22486.7	15318.1	15318.1	18025.2	15318.1	15623	15318.1	15318.6	15318.1	15318.1	18330.6
452.78	59447.9	54279.1	54279.1	55834.6	54279.1	54396	54279.1	54279.2	54279.1	54279.7	57252	54279.1	58925				453.98	21501.4	15263.3	15263.3	17061.3	15263.3	15463.9	15263.3	15263.6	15263.3	15263.3	17262.2
452.68	59843.1	54245.2	54245.2	55349.2	54245.2	54324.9	54245.2	54245.3	54245.2	54246.4	57706.7	54245.2	58891.6				453.88	20755.3	15214.2	15214.2	16386.8	15214.2	15344.4	15214.2	15214.4	15214.2	15214.2	16517.1
452.58	58427.4	54212.9	54212.9	54982.2	54212.9	54266.5	54212.9	54213	54212.9	54215.4	58147.3	54212.9	58972.7				453.78	20066.3	15170.6	15170.6	15921.4	15170.6	15254	15170.6	15170.7	15170.6	15170.6	16005
452.48	59044.6	54180.1	54180.1	54706.5	54180.1	54215.7	54180.1	54180.1	54180.1	54185.1	58540.5	54180.1	59107.6				453.68	19476.1	15131.4	15131.4	15603.6	15131.4	15184.2	15131.4	15131.5	15131.4	15131.4	15656.4
452.38	59725.7	54147.2	54147.2	54501.1	54147.2	54170.5	54147.2	54147.2	54147.2	54156.9	58854.8	54147.2	59241.8				453.58	19363.8	15096.7	15096.7	15388.3	15096.7	15129.6	15096.7	15096.7	15096.7	15096.7	15421.2
452.28	59354.8	54114.9	54114.9	54348.6	54114.9	54130.1	54114.9	54114.9	54114.9	54133.6	59061.7	54114.9	59329.3				453.48	18477.1	15064.9	15064.9	15241.8	15064.9	15085.2	15064.9	15064.9	15064.9	15064.9	15262.1
452.18	59146.6	54082.3	54082.3	54233.9	54082.3	54092	54082.3	54082.3	54082.3	54116.9	59138.8	54082.3	59334.8				453.38	18637.8	15035.5	15035.5	15140.9	15035.5	15047.8	15035.5	15035.5	15035.5	15035.5	15153.2
452.08	58600.1	54050.8	54050.8	54147.5	54050.8	54056.9	54050.8	54050.8	54050.8	54113.1	59077.4	54050.8	59242.6				453.28	18390.5	15008.5	15008.5	15070.1	15008.5	15015.8	15008.5	15008.5	15008.5	15008.5	15077.5
451.98	58008.4	54021.7	54021.7	54082.3	54021.7	54025.6	54021.7	54021.7	54021.7	54130.7	58881.6	54021.7	59055				453.18	17805.3	14984.8	14984.8	15020.2	14984.8	14989.1	14984.8	14984.8	14984.8	14984.8	15024.5
451.88	57629.3	53993.7	53993.7	54031	53993.7	53996.1	53993.7	53993.7	53993.7	54178.9	58565.4	53993.7	58790.2				453.08	17054.9	14962.8	14962.8	14982.8	14962.8	14965.3	14962.8	14962.8	14962.8	14962.8	14985.3
451.78	58383.8	53965.8	53965.8	53988.4	53965.8	53967.3	53965.8	53965.8	53965.8	54271.4	58152.9	53965.8	58482.5				452.98	17246.6	14943.4	14943.4	14954.5	14943.4	14944.9	14943.4	14943.4	14943.4	14943.4	14956
451.68	58970.9	53936.6	53936.6	53950.1	53936.6	53937.5	53936.6	53936.6	53936.6	54426.2	57673.8	53936.6	58177.6				452.88	16825.4	14927.2	14927.2	14933.2	14927.2	14928	14927.2	14927.2	14927.2	14927.2	14934
451.58	59472.8	53907	53907	53914.9	53907	53907.6	53907	53907	53907	54668	57161.1	53907	57930.3				452.78	16303.5	14912.8	14912.8	14916	14912.8	14913.3	14912.8	14912.8	14912.8	14912.8	14916.5
451.48	58217.6	53876.1	53876.1	53880.6	53876.1	53876.4	53876.1	53876.1	53876.1	55022.8	56643.3	53876.1	57794.7				452.68	16471.3	14899.9	14899.9	14901.6	14899.9	14900.2	14899.9	14899.9	14899.9	14899.9	14901.9
451.38	58539.8	53844.9	53844.9	53847.5	53844.9	53845.1	53844.9	53844.9	53844.9	55518.7	56145.6	53844.9	57822.1				452.58	16055.4	14888.7	14888.7	14889.5	14888.7	14888.8	14888.7	14888.7	14888.7	14888.7	14889.7
451.28	58488.4	53814.5	53814.5	53816	53814.5	53814.6	53814.5	53814.5	53814.5	56177.7	55686.8	53814.5	58051.4				452.48	16101.9	14878.2	14878.2	14878.6	14878.2	14878.3	14878.2	14878.2	14878.2	14878.2	14878.7
451.18	58186.2	53785	53785	53785.8	53785	53785.1	53785	53785	53785	57007	55277.7	53785	58500.5				452.38	16267.3	14868.1	14868.1	14868.3	14868.1	14868.1	14868.1	14868.1	14868.1	14868.1	14868.3
451.08	58639.2	53754.1	53754.1	53754.5	53754.1	53754.2	53754.1	53754.1	53754.1	57987.4	54921.1	53754.1	59154.8				452.28	16023.6	14859.6	14859.6	14859.7	14859.6	14859.6	14859.6	14859.6	14859.6	14859.6	14859.7
450.98	59206.5	53720.5	53720.5	53720.7	53720.5	53720.5	53720.5	53720.5	53720.5	59067.6	54615.8	53720.5	59963.2				452.18	15381.1	14852.2	14852.2	14852.2	14852.2	14852.2	14852.2	14852.2	14852.2	14852.2	14852.2
450.88	60570.2	53683.1	53683.1	53683.2	53683.1	53683.1	53683.1	53683.1	53683.1	60158.9	54357.6	53683.1	60833.5				452.08	15281.7	14845.2	14845.2	14845.2	14845.2	14845.2	14845.2	14845.2	14845.2	14845.2	14845.2
450.78	61370.1	53639.9	53639.9	53639.9	53639.9	53639.9	53639.9	53639.9	53639.9	61139.2	54139.1	53639.9	61638.5				451.98	15827.5	14839.7	14839.7	14839.8	14839.7	14839.7	14839.7	14839.7	14839.7	14839.7	14839.8
450.68	62591.2	53591.4	53591.4	53591.4	53591.4	53591.4	53591.4	53591.4	53591.4	61874.9	53954.6	53591.4	62238.1				451.88	15203.3	14834.9	14834.9	14834.9	14834.9	14834.9	14834.9	14834.9	14834.9	14834.9	14834.9
450.58	62681.2	53537.5	53537.5	53537.5	53537.5	53537.5	53537.5	53537.5	53537.5	62248	53797.3	53537.5	62507.8				451.78	15594.1	14830.2	14830.2	14830.2	14830.2	14830.2	14830.2	14830.2	14830.2	14830.2	14830.2
450.48	63274.7	53481.7	53481.7	53481.7	53481.7	53481.7	53481.7	53481.7	53481.7	62192.2	53664.4	53481.7	62375				451.68	15322.4	14824.7	14824.7	14824.7	14824.7	14824.7	14824.7	14824.7	14824.7	14824.7	14824.7
450.38	61925.8	53426.3	53426.3	53426.3	53426.3	53426.3	53426.3	53426.3	53426.3	61710	53552.8	53426.3	61836.4				451.58	15736.5	14819.5	14819.5	14819.5	14819.5	14819.5	14819.5	14819.5	14819.5	14819.5	14819.5
450.28	60726.8	53374.9	53374.9	53374.9	53374.9	53374.9	53374.9	53374.9	53374.9	60874.4	53461.1	53374.9	60960.5				451.48	15632.8	14814	14814	14814	14814	14814	14814	14814	14814	14814	14814
450.18	59185.1	53328.5	53328.5	53328.5	53328.5	53328.5	53328.5	53328.5	53328.5	59804.5	53386.2	53328.5	59862.2				451.38	15323.4	14808.8	14808.8	14808.8	14808.8	14808.8	14808.8	14808.8	14808.8	14808.8	14808.8
450.08	58535.4	53288.3	53288.3	53288.3	53288.3	53288.3	53288.3	53288.3	53288.3	58635.6	53326.4	53288.3	58673.7				451.28	15462.3	14803.7	14803.7	14803.7	14803.7	14803.7	14803.7	14803.7	14803.7	14803.7	14803.7
449.98	58104.8	53255.6	53255.6	53255.6	53255.6	53255.6	53255.6	53255.6	53255.6	57489	53280.3	53255.6	57513.7				451.18	15188.4	14798.9	14798.9	14798.9	14798.9	14798.9	14798.9	14798.9	14798.9	14798.9	14798.9
449.88	55821.7	53228.4	53228.4	53228.4	53228.4	53228.4	53228.4	53228.4	53228.4	56450.5	53244.2	53228.4	56466.3				451.08	15469.2	14794.5	14794.5	14794.5	14794.5	14794.5	14794.5	14794.5	14794.5	14794.5	14794.5
449.78	56195.5	53206.6	53206.6	53206.6	53206.6	53206.6	53206.6	53206.6	53206.6	55569.8	53216.5	53206.6	55579.7				450.98	15425.5	14790	14790	14790	14790	14790	14790	14790	14790	14790	14790
449.68	54819.3	53190.4	53190.4	53190.4	53190.4	53190.4	53190.4	53190.4	53190.4	54864.3	53196.6	53190.4	54870.4				450.88	15334.7	14785.8	14785.8	14785.8	14785.8	14785.8	14785.8	14785.8	14785.8	14785.8	14785.8
449.58	53868.9	53179.4	53179.4	53179.4	53179.4	53179.4	53179.4	53179.4	53179.4	54326.2	53183.2	53179.4	54329.9				450.78	15263.5	14781.1	14781.1	14781.1	14781.1	14781.1	14781.1	14781.1	14781.1	14781.1	14781.1
449.48	53982.7	53171.3	53171.3	53171.3	53171.3	53171.3	53171.3	53171.3	53171.3	53932.3	53173.6	53171.3	53934.5				450.68	15501.8	14776.7	14776.7	14776.7	14776.7	14776.7	14776.7	14776.7	14776.7	14776.7	14776.7
449.38	53436.1	53166.5	53166.5	53166.5	53166.5	53166.5	53166.5	53166.5	53166.5	53656.1	53167.8	53166.5	53657.4				450.58	15230.6	14772.9	14772.9	14772.9	14772.9	14772.9	14772.9	14772.9	14772.9	14772.9	14772.9
449.28	53591.5	53162.8	53162.8	53162.8	53162.8	53162.8	53162.8	53162.8	53162.8	53468.4	53163.6	53162.8	53469.2				450.48	14999.4	14769.5	14769.5	14769.5	14769.5	14769.5	14769.5	14769.5	14769.5	14769.5	14769.5
449.18	53871.3	53160.3	53160.3	53160.3	53160.3	53160.3	53160.3	53160.3	53160.3	53345.5	53160.8	53160.3	53345.9				450.38	15087.1	14766.4	14766.4	14766.4	14766.4	14766.4	14766.4	14766.4	14766.4	14766.4	14766.4
449.08	52908.9	53157.6	53157.6	53157.6	53157.6	53157.6	53157.6	53157.6	53157.6	53266.6	53157.9	53157.6	53266.8				450.28	15019.5	14764.6	14764.6	14764.6	14764.6	14764.6	14764.6	14764.6	14764.6	14764.6	14764.6
448.98	54144.9	53155	53155	53155	53155	53155	53155	53155	53155	53217.3	53155.2	53155	53217.5				450.18	14663.8	14762.7	14762.7	14762.7	14762.7	14762.7	14762.7	14762.7	14762.7	14762.7	14762.7
448.88	53326.3	53152.7	53152.7	53152.7	53152.7	53152.7	53152.7	53152.7	53152.7	53187.3	53152.8	53152.7	53187.4				450.08	15298.1	14760.9	14760.9	14760.9	14760.9	14760.9	14760.9	14760.9	14760.9	14760.9	14760.9
448.78	53371	53151.3	53151.3	53151.3	53151.3	53151.3	53151.3	53151.3	53151.3	53170	53151.4	53151.3	53170				449.98	14941	14759.3	14759.3	14759.3	14759.3	14759.3	14759.3	14759.3	14759.3	14759.3	14759.3
448.68	53104.3	53150.4	53150.4	53150.4	53150.4	53150.4	53150.4	53150.4	53150.4	53160.2	53150.4	53150.4	53160.2				449.88	14926.9	14758.6	14758.6	14758.6	14758.6	14758.6	14758.6	14758.6	14758.6	14758.6	14758.6
448.58	52530.2	53166.4	53166.4	53166.4	53166.4	53166.4	53166.4	53166.4	53166.4	53171.3	53166.4	53166.4	53171.4				449.78	14406.8	14757.4	14757.4	14757.4	14757.4	14757.4	14757.4	14757.4	14757.4	14757.4	14757.4
448.48	53420.3	53182.3	53182.3	53182.3	53182.3	53182.3	53182.3	53182.3	53182.3	53184.8	53182.3	53182.3	53184.8				449.68	15006.5	14756.9	14756.9	14756.9	14756.9	14756.9	14756.9	14756.9	14756.9	14756.9	14756.9
448.38	53674.4	53208.3	53208.3	53208.3	53208.3	53208.3	53208.3	53208.3	53208.3	53209.5	53208.3	53208.3	53209.5				449.58	14856.4	14756.6	14756.6	14756.6	14756.6	14756.6	14756.6	14756.6	14756.6	14756.6	14756.6
448.28	53426.7	53507.2	53507.2	53507.2	53507.2	53507.2	53507.2	53507.2	53507.2	53507.7	53507.2	53507.2	53507.7				449.48	14806.3	14889.7	14889.7	14889.7	14889.7	14889.7	14889.7	14889.7	14889.7	14889.7	14889.7
																	449.38	14663.8									14889.7	14889.7
																	449.28	15298.1									14889.7	14889.7
																	449.18	14941									14889.7	14889.7
																	449.08	14926.9									14889.7	14889.7
																	448.98	14406.8									14889.7	14889.7
																	448.88	15006.5									14889.7	14889.7
																	448.78	14856.4									14889.7	14889.7
																	448.68	14806.3									14889.7	14889.7
																	448.58	15298.1									14889.7	14889.7
																	448.48	14941									14889.7	14889.7
																	448.38	14926.9									14889.7	14889.7
																	448.28	14406.8									14889.7	14889.7
																											14889.7	14889.7

## Sheet: Fig. 4a
MXene mass fraction	Conductivity	Error bar
%	10^6S/m	10^6S/m
M2LM-D	0.81822	0.18827
M4LM-D	0.97988	0.14851
M6LM-D	0.70128	0.22272
M8LM-D	0.78657	0.19541
M10LM-D	0.78848	0.16237
M1LM-S	1.2605	0.3723
M2LM-S	1.372	0.21794
M3LM-S	1.332	0.23502
LM	1.36295	0.34853
MXene	0.24782	0.02941

## Sheet: Fig. 4b
Frequence	EMI SE	EMI SE	EMI SE	EMI SE	EMI SE	EMI SE	EMI SE	EMI SE
GHz	dB	dB	dB	dB	dB	dB	dB	dB
	LM-10μm	MXene-10μm	Ag10LM-D	M2LM-D	M4LM-D	M6LM-D	M8LM-D	M10LM-D
8.221	50.6952	49.7219	40.4074	60.5649	65.7772	54.6579	54.5438	52.8836
8.242	50.7716	49.6678	40.4102	60.5004	65.6373	54.7114	54.6601	52.9914
8.263	50.8373	49.6154	40.4126	60.4359	65.5166	54.7587	54.7687	53.0913
8.284	50.897	49.5682	40.4157	60.3776	65.3808	54.8047	54.8693	53.1907
8.305	50.9457	49.5209	40.418	60.3129	65.2421	54.8446	54.9683	53.2813
8.326	50.9907	49.4783	40.4204	60.2544	65.123	54.8853	55.0635	53.3687
8.347	51.0296	49.4353	40.4235	60.1961	64.9793	54.9183	55.157	53.4553
8.368	51.0626	49.392	40.4259	60.1375	64.855	54.9546	55.2445	53.5334
8.389	51.0942	49.3541	40.4277	60.0792	64.7163	54.9811	55.3278	53.6121
8.41	51.1178	49.3158	40.4303	60.0211	64.5961	55.0132	55.4094	53.6904
8.431	51.1405	49.2772	40.4327	59.9694	64.4736	55.0401	55.4868	53.7645
8.452	51.1564	49.2411	40.4351	59.9171	64.3488	55.0637	55.5646	53.8344
8.473	51.1725	49.2076	40.4371	59.8591	64.2223	55.0887	55.6428	53.9043
8.494	51.1849	49.1737	40.4402	59.8076	64.1009	55.1109	55.7121	53.9688
8.515	51.1945	49.1398	40.4427	59.7562	63.9776	55.1323	55.7816	54.039
8.536	51.2014	49.106	40.4446	59.7049	63.8707	55.1482	55.8513	54.0998
8.557	51.2057	49.0747	40.4472	59.6536	63.7495	55.1679	55.9166	54.1667
8.578	51.2076	49.0431	40.4497	59.5971	63.6318	55.1867	55.9822	54.2267
8.599	51.2102	49.0115	40.4521	59.5462	63.5238	55.2028	56.0431	54.289
8.62	51.2073	48.9824	40.4547	59.5016	63.4018	55.2181	56.1118	54.3502
8.641	51.2054	48.9533	40.457	59.4508	63.2943	55.2279	56.1684	54.408
8.662	51.2014	48.9239	40.4589	59.4014	63.1889	55.2416	56.2298	54.4648
8.683	51.1952	48.8949	40.4621	59.3508	63.0808	55.2545	56.2866	54.5225
8.704	51.19	48.8657	40.4644	59.3017	62.9703	55.2666	56.3435	54.5791
8.725	51.183	48.8389	40.4669	59.2577	62.8611	55.2777	56.3957	54.6327
8.746	51.174	48.8118	40.4694	59.2089	62.764	55.2833	56.4558	54.6876
8.767	51.1629	48.7827	40.4718	59.1651	62.664	55.2927	56.5081	54.7415
8.788	51.1528	48.7558	40.4741	59.1166	62.5614	55.3014	56.5605	54.7945
8.809	51.1405	48.7291	40.4764	59.0683	62.4608	55.3091	56.6129	54.8488
8.83	51.1269	48.7046	40.4787	59.0202	62.3663	55.316	56.6605	54.8982
8.851	51.1143	48.6778	40.4817	58.9831	62.2708	55.3171	56.713	54.9466
8.872	51.0995	48.651	40.4833	58.9353	62.1739	55.3223	56.7606	54.9966
8.893	51.0855	48.6264	40.4862	58.8939	62.0849	55.3265	56.8081	55.0457
8.914	51.0703	48.5997	40.4885	58.8464	61.9936	55.331	56.8557	55.0925
8.935	51.053	48.5752	40.49	58.8052	61.899	55.3334	56.9033	55.1386
8.956	51.0376	48.5484	40.4927	58.7581	61.8124	55.3359	56.9509	55.1837
8.977	51.0228	48.5241	40.4949	58.7173	61.7329	55.3366	56.9948	55.2309
8.998	51.0056	48.4997	40.497	58.6766	61.6393	55.3372	57.0423	55.2772
9.019	50.9876	48.4754	40.4996	58.63	61.563	55.3368	57.0848	55.3187
9.04	50.9699	48.4509	40.5017	58.5853	61.4722	55.3404	57.1322	55.3625
9.061	50.9514	48.4266	40.5037	58.545	61.398	55.3381	57.1746	55.4023
9.082	50.9347	48.4024	40.5056	58.505	61.3199	55.3353	57.2131	55.4444
9.103	50.9182	48.3781	40.508	58.465	61.237	55.336	57.2552	55.4851
9.124	50.9008	48.3538	40.5099	58.421	61.1601	55.3362	57.3024	55.5217
9.145	50.8808	48.3297	40.5125	58.3814	61.0874	55.3302	57.3444	55.5609
9.166	50.8625	48.3055	40.5148	58.3378	61.0199	55.3282	57.3864	55.5994
9.187	50.8435	48.2836	40.5165	58.3043	60.9482	55.3303	57.4283	55.6371
9.208	50.826	48.2595	40.5187	58.261	60.8724	55.3264	57.4701	55.6701
9.229	50.8077	48.2355	40.5211	58.222	60.8087	55.3212	57.5118	55.706
9.25	50.791	48.2115	40.5232	58.1791	60.7405	55.3201	57.5534	55.7375
9.271	50.7714	48.1898	40.5252	58.1422	60.6769	55.3178	57.5948	55.7682
9.292	50.7553	48.1658	40.528	58.1036	60.6058	55.3143	57.6361	55.8019
9.313	50.7383	48.1419	40.5294	58.067	60.5508	55.3096	57.6773	55.8312
9.334	50.7207	48.1203	40.5326	58.0248	60.4879	55.3088	57.7134	55.8597
9.355	50.7041	48.0964	40.5345	57.9885	60.4287	55.3068	57.7543	55.8915
9.376	50.6891	48.0748	40.5371	57.9466	60.3648	55.3034	57.7996	55.9149
9.397	50.6709	48.0511	40.5401	57.9144	60.3125	55.2988	57.8403	55.9417
9.418	50.656	48.0274	40.5426	57.8785	60.2552	55.2978	57.8804	55.9674
9.439	50.6402	48.0061	40.5455	57.8428	60.2011	55.2956	57.9208	55.9928
9.46	50.626	47.9824	40.5484	57.8016	60.1497	55.2972	57.9657	56.0141
9.481	50.6108	47.961	40.5512	57.7661	60.098	55.2918	58.0056	56.0382
9.502	50.5973	47.9375	40.554	57.7271	60.0517	55.2907	58.0504	56.054
9.523	50.5829	47.9162	40.5575	57.6919	60.0002	55.2926	58.0901	56.0733
9.544	50.5716	47.8929	40.5615	57.6569	59.9557	55.2938	58.1347	56.092
9.565	50.5578	47.8717	40.5645	57.622	59.9132	55.2929	58.1792	56.11
9.586	50.5457	47.8505	40.5679	57.5873	59.8655	55.2905	58.2186	56.1274
9.607	50.5337	47.8272	40.5725	57.549	59.8195	55.2917	58.268	56.1486
9.628	50.522	47.8062	40.5767	57.5146	59.7747	55.2964	58.3124	56.1614
9.649	50.512	47.783	40.5812	57.4802	59.7366	55.2946	58.3516	56.1768
9.67	50.5025	47.762	40.5857	57.4479	59.6993	55.3023	58.4012	56.1884
9.691	50.4919	47.741	40.5906	57.4138	59.6626	55.3026	58.4455	56.1993
9.712	50.4828	47.718	40.5954	57.3763	59.6265	55.3111	58.4898	56.2096
9.733	50.4752	47.6972	40.6009	57.3478	59.5907	55.3132	58.5346	56.2192
9.754	50.4682	47.6763	40.6065	57.3106	59.5558	55.3187	58.5789	56.2282
9.775	50.46	47.6556	40.6127	57.2824	59.5325	55.3289	58.6237	56.2414
9.796	50.4553	47.6327	40.619	57.2454	59.4988	55.3361	58.6736	56.2491
9.817	50.4486	47.6121	40.6256	57.2174	59.4695	55.3432	58.7185	56.2563
9.838	50.4433	47.5914	40.6318	57.1807	59.4414	55.3521	58.7635	56.2598
9.859	50.4388	47.5708	40.6391	57.1495	59.4124	55.3658	58.8143	56.2657
9.88	50.4353	47.5502	40.6465	57.1217	59.3916	55.3779	58.8594	56.2709
9.901	50.433	47.5276	40.6541	57.0855	59.3627	55.3884	58.9056	56.2726
9.922	50.4285	47.5071	40.6622	57.0545	59.3424	55.404	58.9567	56.2766
9.943	50.4281	47.4867	40.671	57.0237	59.3205	55.4161	59.0031	56.2798
9.964	50.4257	47.4663	40.6798	56.9964	59.3005	55.4333	59.0496	56.2824
9.985	50.4243	47.4459	40.6894	56.9657	59.2784	55.4488	59.0963	56.2817
10.006	50.4239	47.4256	40.6989	56.9352	59.2582	55.4696	59.1431	56.2831
10.027	50.4247	47.4053	40.7093	56.9048	59.2428	55.4889	59.1912	56.2837
10.048	50.4264	47.385	40.7196	56.8745	59.2295	55.5112	59.2383	56.2888
10.069	50.4295	47.3648	40.7308	56.8443	59.2108	55.532	59.2868	56.2882
10.09	50.4305	47.3466	40.7418	56.8142	59.1966	55.5535	59.3355	56.2869
10.111	50.4356	47.3265	40.7533	56.7842	59.1846	55.5781	59.3781	56.2849
10.132	50.4395	47.3064	40.7652	56.7593	59.1748	55.6057	59.4222	56.2822
10.153	50.4443	47.2863	40.7784	56.7296	59.1614	55.6297	59.4665	56.279
10.174	50.448	47.2662	40.7906	56.6998	59.1501	55.6612	59.511	56.2824
10.195	50.4528	47.2482	40.8037	56.6752	59.1411	55.6894	59.5557	56.2778
10.216	50.4592	47.2282	40.8177	56.6457	59.1344	55.7206	59.6006	56.2746
10.237	50.4666	47.2103	40.8325	56.6212	59.1302	55.7531	59.6406	56.276
10.258	50.473	47.1903	40.8468	56.5918	59.1215	55.7887	59.6808	56.2693
10.279	50.4822	47.1704	40.8612	56.5642	59.1222	55.8258	59.7212	56.2692
10.3	50.4913	47.1525	40.8772	56.5399	59.118	55.8614	59.7617	56.2631
10.321	50.5007	47.1347	40.892	56.5109	59.1082	55.8988	59.8024	56.2616
10.342	50.5121	47.1148	40.9086	56.4867	59.1088	55.9392	59.8382	56.2594
10.363	50.5216	47.097	40.9247	56.4594	59.1117	55.9815	59.8741	56.2583
10.384	50.5317	47.0792	40.9417	56.4354	59.1095	56.0225	59.9101	56.2546
10.405	50.5427	47.0594	40.9588	56.4115	59.1093	56.0699	59.9411	56.2519
10.426	50.557	47.0417	40.9763	56.3876	59.1121	56.1117	59.9705	56.2468
10.447	50.5669	47.0239	40.9938	56.3606	59.1098	56.16	60.0017	56.2479
10.468	50.5803	47.0061	41.0118	56.3368	59.1164	56.2071	60.0261	56.2429
10.489	50.5959	46.9884	41.0303	56.3132	59.1188	56.2605	60.0575	56.2425
10.51	50.6087	46.9707	41.0489	56.2864	59.1251	56.3089	60.0768	56.2413
10.531	50.6236	46.953	41.0679	56.2628	59.1323	56.364	60.1013	56.2407
10.552	50.64	46.9352	41.087	56.244	59.1359	56.4141	60.1207	56.2379
10.573	50.6544	46.9195	41.1057	56.2174	59.1419	56.4711	60.1401	56.2399
10.594	50.6703	46.9017	41.1258	56.1986	59.1501	56.5313	60.1595	56.2368
10.615	50.6884	46.8841	41.1447	56.1753	59.1604	56.5907	60.179	56.2372
10.636	50.706	46.8683	41.1645	56.1535	59.1679	56.6493	60.1861	56.2379
10.657	50.7236	46.8506	41.1848	56.1302	59.1775	56.7113	60.1985	56.2378
10.678	50.7411	46.8348	41.2039	56.1085	59.185	56.7725	60.2127	56.2358
10.699	50.7585	46.8171	41.2244	56.0854	59.2017	56.8374	60.2127	56.2396
10.72	50.778	46.8013	41.244	56.0669	59.2061	56.9016	60.2198	56.2426
10.741	50.7997	46.7855	41.2638	56.0453	59.223	56.9697	60.2269	56.2447
10.762	50.8171	46.7697	41.2836	56.0269	59.2346	57.0381	60.2269	56.246
10.783	50.8369	46.7538	41.304	56.0053	59.2479	57.106	60.2269	56.2464
10.804	50.859	46.7379	41.323	55.987	59.2599	57.1784	60.2269	56.2516
10.825	50.8794	46.7221	41.3426	55.9655	59.2777	57.2503	60.2269	56.256
10.846	50.8998	46.7062	41.3618	55.9472	59.2905	57.3269	60.2198	56.2595
10.867	50.9202	46.6922	41.3807	55.9258	59.3047	57.3994	60.2144	56.2622
10.888	50.944	46.6762	41.4001	55.9076	59.3184	57.4715	60.2073	56.2698
10.909	50.9636	46.662	41.4181	55.8894	59.3383	57.5487	60.2002	56.2765
10.93	50.986	46.6461	41.4362	55.8681	59.3593	57.6275	60.1861	56.2824
10.951	51.0083	46.632	41.4544	55.8544	59.3743	57.7062	60.1737	56.2874
10.972	51.0304	46.6177	41.4713	55.8332	59.3963	57.7849	60.1595	56.2974
10.993	51.0526	46.6034	41.4887	55.8151	59.4128	57.8691	60.1454	56.3006
11.014	51.0776	46.5891	41.5052	55.8014	59.4301	57.9498	60.1313	56.3146
11.035	51.0999	46.5748	41.5208	55.7803	59.4482	58.0269	60.1172	56.322
11.056	51.1223	46.5605	41.5359	55.7666	59.4729	58.1101	60.1031	56.3287
11.077	51.1434	46.546	41.5511	55.7499	59.4925	58.1936	60.082	56.3403
11.098	51.1662	46.5333	41.5645	55.732	59.5135	58.2798	60.0609	56.3511
11.119	51.1908	46.5206	41.5783	55.7184	59.5346	58.3601	60.052	56.3612
11.14	51.2114	46.5061	41.5912	55.7017	59.5571	58.447	60.0309	56.3763
11.161	51.2339	46.4933	41.6022	55.6881	59.5814	58.5307	60.008	56.3852
11.182	51.2585	46.4805	41.6142	55.6714	59.6009	58.6114	59.9869	56.3989
11.203	51.279	46.4675	41.6242	55.6536	59.6269	58.699	59.9709	56.4118
11.224	51.3018	46.4563	41.6343	55.64	59.6437	58.7872	59.9479	56.4244
11.245	51.3236	46.4432	41.6428	55.6234	59.667	58.8656	59.9319	56.4421
11.266	51.3445	46.4319	41.65	55.6141	59.6927	58.9513	59.9139	56.4534
11.287	51.3671	46.4186	41.6575	55.6006	59.7212	59.0342	59.8908	56.4698
11.308	51.3895	46.4072	41.6627	55.5871	59.745	59.1176	59.8725	56.4861
11.329	51.4074	46.3956	41.6683	55.5705	59.7675	59.1981	59.8542	56.5013
11.35	51.4278	46.3839	41.6719	55.557	59.7972	59.2792	59.8358	56.5164
11.371	51.4505	46.3739	41.6745	55.5477	59.8225	59.3608	59.8244	56.5368
11.392	51.4694	46.3622	41.677	55.5342	59.846	59.447	59.8058	56.5574
11.413	51.4875	46.3519	41.6781	55.5218	59.8699	59.523	59.7918	56.5709
11.434	51.5082	46.3418	41.6781	55.5083	59.8974	59.5997	59.7777	56.5904
11.455	51.525	46.3314	41.6771	55.499	59.9312	59.6769	59.7588	56.6095
11.476	51.5444	46.321	41.6751	55.4855	59.9579	59.7512	59.749	56.6291
11.497	51.56	46.3105	41.672	55.4762	59.9802	59.8184	59.7345	56.653
11.518	51.575	46.3017	41.6675	55.4627	60.0168	59.8903	59.7197	56.6717
11.539	51.5929	46.2908	41.6624	55.4534	60.0384	59.9629	59.7164	56.6958
11.56	51.6073	46.2816	41.6557	55.441	60.0727	60.028	59.7058	56.7148
11.581	51.6245	46.2726	41.649	55.4316	60.1025	60.0901	59.6949	56.7392
11.602	51.6379	46.2633	41.6404	55.4182	60.1269	60.1526	59.691	56.7634
11.623	51.6507	46.2557	41.6307	55.4088	60.1654	60.2156	59.6868	56.7813
11.644	51.6636	46.246	41.6205	55.3995	60.19	60.2754	59.6796	56.8047
11.665	51.6733	46.2381	41.6097	55.3901	60.2281	60.3274	59.675	56.8291
11.686	51.6859	46.2303	41.5965	55.3838	60.2532	60.3761	59.6744	56.8533
11.707	51.6947	46.222	41.5832	55.3745	60.2914	60.4287	59.6808	56.8785
11.728	51.7071	46.2154	41.5685	55.3651	60.3256	60.478	59.6797	56.9036
11.749	51.7157	46.207	41.5542	55.3597	60.3557	60.5154	59.6857	56.9285
11.77	51.7216	46.2003	41.537	55.3503	60.3907	60.5566	59.6881	56.9532
11.791	51.7291	46.1931	41.5203	55.3408	60.4307	60.5944	59.6935	56.9851
11.812	51.7351	46.1861	41.5022	55.3314	60.4664	60.6323	59.7061	57.0093
11.833	51.7393	46.1788	41.4826	55.3291	60.4989	60.6618	59.715	57.0367
11.854	51.7454	46.173	41.4625	55.3197	60.5352	60.6914	59.7311	57.0622
11.875	51.7465	46.1672	41.4414	55.3102	60.5792	60.7173	59.7394	57.0894
11.896	51.7484	46.1612	41.42	55.3079	60.6177	60.7384	59.755	57.1164
11.917	51.7496	46.1552	41.3971	55.2984	60.6538	60.7557	59.7778	57.1433
11.938	51.747	46.1487	41.3733	55.2929	60.6951	60.7731	59.7929	57.1719
11.959	51.7437	46.1437	41.3495	55.2865	60.7413	60.7905	59.8154	57.2005
11.98	51.7411	46.137	41.3244	55.281	60.7741	60.7992	59.8377	57.2291
12.001	51.7377	46.1318	41.2983	55.2747	60.8237	60.8041	59.8597	57.2595
12.022	51.7304	46.1283	41.2715	55.2691	60.8691	60.8041	59.8894	57.288
12.043	51.7222	46.1225	41.2433	55.2666	60.9135	60.8128	59.9148	57.3184
12.064	51.7128	46.1183	41.2151	55.2571	60.9504	60.8041	59.9441	57.3508
12.085	51.7042	46.1119	41.1855	55.2546	61.0045	60.8002	59.9813	57.3752
12.106	51.6898	46.1074	41.1552	55.2521	61.0493	60.7915	60.014	57.4077
12.127	51.6766	46.1041	41.1249	55.2464	61.0947	60.7828	60.051	57.4402
12.148	51.6572	46.0985	41.0924	55.2439	61.1488	60.7703	60.088	57.4688
12.169	51.6383	46.0944	41.0595	55.2375	61.1984	60.753	60.1365	57.5014
12.19	51.6155	46.0902	41.025	55.235	61.252	60.7356	60.1734	57.5301
12.211	51.591	46.0853	40.9901	55.2293	61.3059	60.7184	60.2302	57.565
12.232	51.5621	46.0816	40.9539	55.2267	61.3496	60.6925	60.2754	57.5961
12.253	51.5308	46.0776	40.9164	55.2241	61.4023	60.6666	60.3323	57.625
12.274	51.4948	46.073	40.8783	55.2215	61.458	60.6409	60.3861	57.6624
12.295	51.4536	46.0677	40.8384	55.2189	61.5082	60.6103	60.4434	57.696
12.316	51.4113	46.0633	40.7973	55.2163	61.5672	60.5798	60.5061	57.7274
12.337	51.3608	46.0582	40.7537	55.2175	61.6217	60.5372	60.5724	57.7612
12.358	51.3062	46.054	40.7097	55.2149	61.6773	60.5019	60.6357	57.7951
12.379	51.242	46.049	40.6625	55.2122	61.7255	60.4631	60.7115	57.8291
12.4	51.1694	46.0426	40.6144	55.2128	61.7812	60.4195	60.7966	57.8656
			40.5627	55.2101	61.8208	60.3759	60.8824	57.8999

## Sheet: Fig. 4c
	EMI SE	error bars	EMI SE	error bars	EMI SE	error bars
	dB		dB		dB
	SET		SER		SRA
M2LM-D-10	56.9627	1.57318	15.8246	2.68939	41.1381	1.20326
M4LM-D-10	60.6636	1.65165	17.2528	2.29222	43.4108	1.27352
M6LM-D-10	57.1243	2.1813	18.285	1.4166	38.8393	3.17794
M8LM-D-10	58.7558	1.61672	19.2113	0.85194	39.5445	1.27195
M10LM-D-10	56.0485	1.04882	18.4906	0.19888	37.5579	1.02162
M2LM-20	61.5641	1.8972	17.9528	2.2356	43.6113	1.0859
M4LM-D-20	66.031	1.12141	19.2326	2.0581	46.7983	3.00511
M6LM-D-20	64.7158	1.18878	17.5032	2.20017	47.2126	2.14487
M8LM-D-20	63.729	0.44925	18.6042	1.6528	45.1249	1.64682
M10LM-D-20	63.787	0.99699	18.9483	0.93958	44.8387	1.73489
MXene-20	65.4394	0.9131	16.8605	1.35931	48.5789	1.57689
LM-20	59.66	0.88528	18.1947	1.01943	41.4653	0.93769

## Sheet: Fig. 4d
	EMI SE	error bars	EMI SE	error bars	EMI SE	error bars
	dB		dB		dB
	SET		SER		SRA
M1LM-W-5μm	71.4617	0.46091	18.1728	1.42698	53.289	1.36685
M2LM-W-5μm	72.0409	0.15761	18.0941	0.64287	53.9468	0.61555
M3LM-W-5μm	75.949	0.49195	16.8714	1.00318	59.0776	0.73497
M1LM-W-10μm	75.3405	0.36928	16.7508	0.65729	58.5897	0.99478
M2LM-W-10μm	84.8688	0.07157	18.3186	1.32759	66.5503	1.28126
M3LM-W-10μm	77.1084	1.60147	16.095	1.20619	61.0134	1.82955
M1LM-W-20μm	89.6899	1.90536	16.9348	1.73061	72.7551	1.91894
M2LM-W-20μm	109.219	2.81981	14.8781	0.98714	94.3407	2.76071
M3LM-W-20μm	89.1521	1.26044	17.974	1.27335	71.1781	1.23997

## Sheet: Fig. 4e
Frequence	EMI SE	EMI SE	EMI SE	Frequence	EMI SE	EMI SE	EMI SE	Frequence	EMI SE	EMI SE	EMI SE	Frequence	EMI SE	EMI SE	EMI SE
GHz	dB	dB	dB	GHz	dB	dB	dB	GHz	dB	dB	dB	GHz	dB	dB	dB
	SET	SER	SEA		SET	SER	SEA		SET	SER	SEA		SET	SER	SEA
3.94	70.161	18.4616	51.6994	5.88	98.4927	16.7033	81.789	8.2	108.872	17.512	91.3136	12.42	107.56	26.3793	81.2247
3.9503	70.1624	18.4492	51.7132	5.89145	98.5705	16.696	81.8745	8.221	108.728	17.4889	91.2216	12.45	107.697	26.0277	81.6753
3.9606	70.1491	18.4369	51.7122	5.9029	98.6425	16.6886	81.954	8.242	108.592	17.4535	91.1422	12.48	107.859	25.6991	82.1468
3.9709	70.1582	18.4247	51.7334	5.91435	98.7087	16.6813	82.0276	8.263	108.464	17.4062	91.0752	12.51	108.046	25.3876	82.6393
3.9812	70.139	18.4131	51.7259	5.9258	98.7692	16.674	82.0952	8.284	108.345	17.3487	91.0207	12.54	108.258	25.0829	83.1527
3.9915	70.1318	18.4009	51.7309	5.93725	98.8239	16.6671	82.1569	8.305	108.234	17.2824	90.9787	12.57	108.497	24.7903	83.6871
4.0018	70.1333	18.3894	51.7439	5.9487	98.8729	16.6602	82.2127	8.326	108.131	17.2076	90.9491	12.6	108.76	24.5039	84.2424
4.0121	70.1062	18.3779	51.7283	5.96015	98.916	16.6537	82.2626	8.347	108.037	17.1256	90.932	12.63	109.049	24.2215	84.8187
4.0224	70.1023	18.3664	51.7359	5.9716	98.9535	16.6473	82.3065	8.368	107.951	17.0378	90.9274	12.66	109.363	23.9456	85.4159
4.0327	70.0959	18.3556	51.7403	5.98305	98.9851	16.6408	82.3445	8.389	107.873	16.9442	90.9353	12.69	109.703	23.674	86.0341
4.043	70.0868	18.3442	51.7427	5.9945	99.011	16.6344	82.3765	8.41	107.804	16.8463	90.9556	12.72	110.069	23.4033	86.6732
4.0533	70.1099	18.3328	51.7771	6.00595	98.9997	16.6284	82.3713	8.431	107.776	16.7449	91.0293	12.75	110.403	23.1377	87.272
4.0636	70.0955	18.3215	51.774	6.0174	99.002	16.6224	82.3795	8.452	107.752	16.6404	91.1098	12.78	110.831	22.8741	87.9621
4.0739	70.0785	18.3108	51.7677	6.02885	98.9869	16.6167	82.3701	8.473	107.841	16.5337	91.3053	12.81	111.545	22.6129	88.9354
4.0842	70.0859	18.2995	51.7864	6.0403	98.9521	16.6112	82.3408	8.494	107.781	16.425	91.3536	12.84	112.168	22.3547	89.8149
4.0945	70.0702	18.2883	51.7819	6.05175	98.9608	16.606	82.3549	8.515	107.793	16.3154	91.4753	12.87	112.683	22.1011	90.5835
4.1048	70.0725	18.2771	51.7954	6.0632	98.9729	16.6008	82.3722	8.536	107.74	16.2057	91.532	12.9	113.073	21.851	91.2233
4.1151	70.0725	18.2659	51.8065	6.07465	98.9729	16.596	82.377	8.557	107.652	16.0956	91.5544	12.93	113.474	21.6033	91.8705
4.1254	70.0476	18.2548	51.7928	6.0861	98.9859	16.5912	82.3948	8.578	107.523	15.9855	91.536	12.96	113.832	21.3607	92.4705
4.1357	70.0426	18.2437	51.7988	6.09755	99.0019	16.5864	82.4153	8.599	107.363	15.8765	91.4847	12.99	114.133	21.1232	93.0099
4.146	70.0663	18.2327	51.8336	6.109	99.0259	16.5825	82.4435	8.62	107.178	15.7683	91.4087	13.02	114.365	20.8885	93.4753
4.1563	70.0563	18.2216	51.8346	6.12045	99.0568	16.5781	82.4785	8.641	106.979	15.6615	91.3162	13.05	114.514	20.6599	93.8537
4.1666	70.0467	18.2106	51.8361	6.1319	99.1194	16.5745	82.5449	8.662	106.772	15.556	91.2152	13.08	114.568	20.4361	94.1316
4.1769	70.034	18.1991	51.8349	6.14335	99.173	16.571	82.602	8.683	106.583	15.4525	91.129	13.11	114.513	20.2169	94.2959
4.1872	70.0438	18.1876	51.8562	6.1548	99.1686	16.5674	82.6009	8.704	106.371	15.3509	91.0194	13.14	114.338	20.0032	94.3334
4.1975	70.0252	18.1767	51.8485	6.16625	99.1687	16.5647	82.6042	8.725	106.149	15.2516	90.8962	13.17	114.299	19.7954	94.5026
4.2078	70.031	18.1653	51.8657	6.1777	99.1714	16.5619	82.6096	8.746	105.924	15.1546	90.769	13.2	114.226	19.5933	94.6318
4.2181	70.0334	18.1539	51.8795	6.18915	99.1746	16.5591	82.6154	8.767	105.708	15.06	90.6476	13.23	114.115	19.3972	94.7176
4.2284	70.0334	18.142	51.8914	6.2006	99.2067	16.5572	82.6496	8.788	105.51	14.968	90.5417	13.26	114.161	19.2068	94.9538
4.2387	70.0302	18.1307	51.8996	6.21205	99.198	16.5552	82.6428	8.809	105.34	14.8787	90.461	13.29	114.054	19.0223	95.0309
4.249	70.0252	18.1188	51.9064	6.2235	99.1951	16.5536	82.6417	8.83	105.208	14.7923	90.4152	13.32	113.802	18.8442	94.9569
4.2593	70.0163	18.1076	51.9087	6.23495	99.2063	16.552	82.6542	8.851	105.06	14.7087	90.3505	13.35	113.772	18.6725	95.0994
4.2696	70.0317	18.0958	51.9359	6.2464	99.2311	16.5509	82.6801	8.872	104.942	14.6281	90.3137	13.38	113.764	18.5068	95.2571
4.2799	70.0165	18.0841	51.9325	6.25785	99.2399	16.5501	82.6897	8.893	104.863	14.5504	90.3125	13.41	113.799	18.3472	95.4513
4.2902	70.0289	18.0724	51.9564	6.2693	99.2578	16.5497	82.708	8.914	104.83	14.4756	90.3541	13.44	113.539	18.194	95.3445
4.3005	70.0079	18.0607	51.9472	6.28075	99.2702	16.5497	82.7207	8.935	104.776	14.404	90.3716	13.47	113.215	18.0471	95.1673
4.3108	70.0111	18.0491	51.962	6.2922	99.2762	16.5497	82.7266	8.956	104.679	14.3354	90.3429	13.5	112.835	17.9067	94.9281
4.3211	70.0158	18.0375	51.9783	6.30365	99.2749	16.5501	82.7249	8.977	104.626	14.2699	90.3561	13.53	112.408	17.7723	94.6353
4.3314	70.0131	18.0254	51.9876	6.3151	99.2913	16.5509	82.7405	8.998	104.617	14.2074	90.4091	13.56	112.055	17.644	94.4102
4.3417	70.0071	18.0139	51.9932	6.32655	99.2853	16.5516	82.7335	9.019	104.648	14.1483	90.4998	13.59	111.693	17.5224	94.1704
4.352	70.0309	18.0019	52.029	6.338	99.2942	16.5532	82.741	9.04	104.718	14.092	90.6261	13.62	111.336	17.4065	93.929
4.3623	70.0189	17.9905	52.0285	6.34945	99.3165	16.5548	82.7617	9.061	104.825	14.039	90.7858	13.65	110.996	17.2969	93.6991
4.3726	70.0037	17.9785	52.0252	6.3609	99.3911	16.5568	82.8341	9.082	104.966	13.989	90.977	13.68	110.687	17.1937	93.4936
4.3829	70.0195	17.9672	52.0523	6.37235	99.3946	16.5591	82.8354	9.103	105.14	13.9421	91.1975	13.71	110.486	17.0959	93.3894
4.3932	70.0245	17.9553	52.0692	6.3838	99.3805	16.5619	82.8185	9.124	105.281	13.8982	91.3828	13.74	110.305	17.0043	93.3005
4.4035	70.0348	17.944	52.0908	6.39525	99.4019	16.5651	82.837	9.145	105.425	13.8572	91.5674	13.77	110.163	16.9189	93.2437
4.4138	70.0334	17.9322	52.1012	6.4067	99.4253	16.5686	82.8569	9.166	105.566	13.8193	91.7467	13.8	110.075	16.8388	93.2358
4.4241	70.0382	17.921	52.1172	6.41815	99.4358	16.5722	82.8637	9.187	105.701	13.7844	91.9165	13.83	110.058	16.7648	93.2936
4.4344	70.0303	17.9093	52.121	6.4296	99.4574	16.5761	82.8813	9.208	105.825	13.7523	92.0725	13.86	110.209	16.696	93.5129
4.4447	70.0296	17.8981	52.1315	6.44105	99.4408	16.5805	82.8602	9.229	105.934	13.7232	92.2103	13.89	110.103	16.6328	93.47
4.455	70.0516	17.887	52.1646	6.4525	99.4138	16.5852	82.8284	9.25	106.023	13.697	92.3256	13.92	109.947	16.5751	93.3716
4.4653	70.0455	17.8754	52.1702	6.46395	99.4117	16.5904	82.8212	9.271	106.088	13.6735	92.4142	13.95	109.75	16.5225	93.2276
4.4756	70.0499	17.8643	52.1856	6.4754	99.4213	16.596	82.8254	9.292	106.124	13.6528	92.4716	13.98	109.549	16.4752	93.0737
4.4859	70.0382	17.8538	52.1844	6.48685	99.4417	16.6019	82.8399	9.313	106.128	13.6347	92.4935	14.01	109.313	16.4329	92.88
4.4962	70.0483	17.8428	52.2055	6.4983	99.4715	16.6079	82.8635	9.334	106.095	13.6194	92.4757	14.04	109.054	16.3956	92.6579
4.5065	70.0555	17.8319	52.2237	6.50975	99.4888	16.6147	82.8743	9.355	106.021	13.6067	92.4139	14.07	108.782	16.3634	92.4189
4.5168	70.0598	17.8215	52.2383	6.5212	99.5573	16.6215	82.9359	9.376	106.021	13.5964	92.4242	14.1	108.51	16.3356	92.1745
4.5271	70.061	17.8111	52.2499	6.53265	99.6037	16.6287	82.975	9.397	106.021	13.5884	92.4321	14.13	108.339	16.3124	92.0263
4.5374	70.0827	17.8008	52.2819	6.5441	99.6264	16.6363	82.99	9.418	106.021	13.583	92.4375	14.16	108.139	16.2938	91.8455
4.5477	70.0777	17.7905	52.2872	6.55555	99.6293	16.6443	82.9849	9.439	106.021	13.5797	92.4407	14.19	107.86	16.2793	91.581
4.558	70.0852	17.7802	52.305	6.567	99.6514	16.6527	82.9986	9.46	106.021	13.5787	92.4417	14.22	107.584	16.2688	91.315
4.5683	70.0972	17.7704	52.3268	6.57845	99.6707	16.6616	83.0091	9.481	106.021	13.5801	92.4404	14.25	107.324	16.2625	91.0611
4.5786	70.0998	17.7607	52.339	6.5899	99.6911	16.6709	83.0203	9.502	106.021	13.5833	92.4372	14.28	107.093	16.2598	90.8331
4.5889	70.1053	17.7516	52.3538	6.60135	99.6466	16.6802	82.9664	9.523	105.966	13.5885	92.3777	14.31	106.992	16.2611	90.7304
4.5992	70.1246	17.7419	52.3827	6.6128	99.5605	16.6903	82.8704	9.544	105.942	13.5958	92.3465	14.34	106.79	16.2657	90.524
4.6095	70.1233	17.7328	52.3905	6.62425	99.4938	16.7005	82.7933	9.565	105.945	13.6048	92.3404	14.37	106.577	16.2736	90.3029
4.6198	70.1365	17.7242	52.4123	6.6357	99.4333	16.7111	82.7222	9.586	105.972	13.6154	92.3563	14.4	106.367	16.2846	90.0819
4.6301	70.147	17.7151	52.4318	6.64715	99.3777	16.7221	82.6555	9.607	106.019	13.6278	92.3911	14.43	106.174	16.2985	89.8754
4.6404	70.1545	17.7071	52.4474	6.6586	99.3496	16.7336	82.616	9.628	106.084	13.6416	92.4419	14.46	106.021	16.3154	89.705
4.6507	70.1592	17.6986	52.4606	6.67005	99.3448	16.7454	82.5994	9.649	106.163	13.6569	92.5055	14.49	105.782	16.3346	89.4473
4.661	70.1808	17.6906	52.4902	6.6815	99.3448	16.7574	82.5872	9.67	106.252	13.6736	92.5789	14.52	105.548	16.3565	89.1917
4.6713	70.1794	17.6831	52.4962	6.69295	99.3496	16.7702	82.5795	9.691	106.35	13.6914	92.6589	14.55	105.329	16.3801	88.9488
4.6816	70.2147	17.6752	52.5395	6.7044	99.3777	16.783	82.5946	9.712	106.414	13.7103	92.7032	14.58	105.154	16.4061	88.7479
4.6919	70.2074	17.6683	52.5392	6.71585	99.4333	16.7963	82.6369	9.733	106.5	13.7303	92.7699	14.61	104.962	16.4337	88.5287
4.7022	70.237	17.6613	52.5756	6.7273	99.4938	16.81	82.6837	9.754	106.605	13.7512	92.8538	14.64	104.789	16.4627	88.3268
4.7125	70.2238	17.6545	52.5693	6.73875	99.5605	16.8242	82.7363	9.775	106.722	13.7729	92.9495	14.67	104.645	16.4931	88.1523
4.7228	70.2473	17.6481	52.5993	6.7502	99.6648	16.8389	82.826	9.796	106.847	13.795	93.0516	14.7	104.568	16.5245	88.0438
4.7331	70.2679	17.6417	52.6262	6.76165	99.6991	16.8536	82.8455	9.817	106.973	13.818	93.1547	14.73	104.524	16.5569	87.9669
4.7434	70.2854	17.6359	52.6495	6.7731	99.6697	16.8688	82.8008	9.838	107.095	13.8412	93.2534	14.76	104.378	16.5899	87.7878
4.7537	70.2998	17.6305	52.6693	6.78455	99.6425	16.8845	82.7579	9.859	107.079	13.8649	93.2137	14.79	104.226	16.6232	87.6031
4.764	70.3111	17.6252	52.6859	6.796	99.6375	16.9006	82.7368	9.88	107.119	13.8889	93.2305	14.82	104.154	16.6572	87.4972
4.7743	70.3192	17.6204	52.6988	6.80745	99.6154	16.9169	82.6984	9.901	107.178	13.913	93.2652	14.85	104.03	16.6906	87.3391
4.7846	70.3483	17.6156	52.7327	6.8189	99.576	16.934	82.6421	9.922	107.282	13.9369	93.3449	14.88	103.953	16.7243	87.2288
4.7949	70.3504	17.6113	52.7391	6.83035	99.5154	16.9512	82.5643	9.943	107.416	13.961	93.4551	14.91	103.93	16.7574	87.1728
4.8052	70.374	17.6075	52.7666	6.8418	99.4607	16.9685	82.492	9.964	107.653	13.9847	93.6689	14.94	103.829	16.7904	87.0396
4.8155	70.395	17.6037	52.7914	6.85325	99.4114	16.9867	82.4248	9.985	107.929	14.0085	93.9207	14.97	103.797	16.8224	86.9754
4.8258	70.4015	17.6004	52.8011	6.8647	99.3668	17.005	82.3619	10.006	108.231	14.0317	94.1994	15	103.753	16.8533	86.9005
4.8361	70.4164	17.5976	52.8188	6.87615	99.335	17.0234	82.3114	10.027	108.548	14.0544	94.4937	15.03	103.655	16.8836	86.7717
4.8464	70.4546	17.5949	52.8598	6.8876	99.3477	17.0427	82.305	10.048	108.869	14.0767	94.7924	15.06	103.58	16.9123	86.6686
4.8567	70.4765	17.5926	52.8839	6.89905	99.3588	17.0621	82.2967	10.069	109.182	14.0983	95.0842	15.09	103.522	16.94	86.5825
4.867	70.4829	17.5908	52.8921	6.9105	99.3529	17.0816	82.2711	10.09	109.477	14.1195	95.3578	15.12	103.487	16.9661	86.5216
4.8773	70.5134	17.5891	52.9244	6.92195	99.3135	17.1022	82.2115	10.111	109.741	14.1397	95.6019	15.15	103.536	16.9911	86.5452
4.8876	70.5252	17.5878	52.9374	6.9334	99.2898	17.1223	82.1674	10.132	109.99	14.1594	95.8309	15.18	103.579	17.0144	86.565
4.8979	70.5502	17.587	52.9632	6.94485	99.3165	17.1435	82.1732	10.153	110.235	14.178	96.0573	15.21	103.555	17.036	86.5203
4.9082	70.5827	17.5867	52.9959	6.9563	99.3167	17.1642	82.1523	10.174	110.43	14.1961	96.2343	15.24	103.543	17.056	86.4883
4.9185	70.6024	17.5865	53.0159	6.96775	99.3071	17.1861	82.1213	10.195	110.567	14.2131	96.3542	15.27	103.544	17.0742	86.4708
4.9288	70.6283	17.5867	53.0416	6.9792	99.2639	17.2076	82.0562	10.216	110.47	14.2291	96.2413	15.3	103.559	17.0908	86.4694
4.9391	70.6425	17.5875	53.0551	6.99065	99.199	17.2296	81.9692	10.237	110.394	14.2445	96.1498	15.33	103.545	17.106	86.4395
4.9494	70.6618	17.5887	53.0731	7.0021	99.1298	17.2522	81.8776	10.258	110.321	14.2588	96.0624	15.36	103.5	17.119	86.3813
4.9597	70.6992	17.5899	53.1093	7.01355	99.1564	17.275	81.8815	10.279	110.233	14.272	95.9617	15.39	103.47	17.1311	86.3391
4.97	70.7119	17.5917	53.1202	7.025	99.1628	17.2979	81.8649	10.3	110.323	14.2846	96.0382	15.42	103.452	17.1414	86.3111
4.9803	70.744	17.5939	53.1501	7.03645	99.1459	17.3213	81.8247	10.321	110.449	14.2964	96.1532	15.45	103.389	17.1503	86.2391
4.9906	70.7737	17.5966	53.1771	7.0479	99.1304	17.3445	81.7857	10.342	110.645	14.3072	96.3382	15.48	103.405	17.1579	86.2473
5.0009	70.7766	17.5999	53.1767	7.05935	99.1174	17.3687	81.7489	10.363	110.876	14.3171	96.5591	15.51	103.423	17.1645	86.2588
5.0112	70.8008	17.6031	53.1977	7.0708	99.0897	17.3926	81.6971	10.384	111.134	14.3264	96.8077	15.54	103.472	17.1698	86.3024
5.0215	70.8566	17.6069	53.2497	7.08225	99.035	17.4166	81.6181	10.405	111.524	14.335	97.1895	15.57	103.55	17.1741	86.3767
5.0318	70.8754	17.6111	53.2643	7.0937	99.0727	17.4413	81.6313	10.426	111.748	14.3431	97.4047	15.6	103.579	17.1774	86.4023
5.0421	70.8916	17.6159	53.2758	7.10515	99.1063	17.4661	81.6402	10.447	111.979	14.3504	97.6289	15.63	103.603	17.1799	86.423
5.0524	70.9381	17.6206	53.3175	7.1166	99.1258	17.491	81.6348	10.468	112.211	14.3574	97.8537	15.66	103.694	17.1818	86.5121
5.0627	70.9486	17.6259	53.3227	7.12805	99.1048	17.5161	81.5888	10.489	112.434	14.3639	98.0708	15.69	103.708	17.1833	86.5247
5.073	70.9872	17.6317	53.3555	7.1395	99.074	17.5414	81.5326	10.51	112.641	14.3699	98.2716	15.72	103.792	17.1842	86.6072
5.0833	71.0239	17.638	53.3859	7.15095	99.0334	17.5668	81.4666	10.531	112.823	14.3758	98.4479	15.75	103.938	17.1852	86.7526
5.0936	71.0568	17.6443	53.4125	7.1624	99.0227	17.5924	81.4302	10.552	112.972	14.3813	98.591	15.78	104.047	17.1861	86.8604
5.1039	71.087	17.6511	53.4359	7.17385	99.0283	17.6182	81.4101	10.573	113.038	14.3869	98.6514	15.81	104.165	17.1865	86.978
5.1142	71.1145	17.6584	53.4561	7.1853	98.9968	17.6441	81.3526	10.594	113.037	14.3926	98.6447	15.84	104.339	17.1879	87.1514
5.1245	71.1393	17.6663	53.473	7.19675	98.9558	17.6702	81.2856	10.615	112.905	14.3981	98.5067	15.87	104.526	17.1887	87.3371
5.1348	71.1927	17.6742	53.5185	7.2082	98.9139	17.6964	81.2175	10.636	112.716	14.4041	98.3118	15.9	104.609	17.1905	87.4182
5.1451	71.2118	17.6826	53.5292	7.21965	98.9114	17.7224	81.1888	10.657	112.729	14.41	98.3185	15.93	104.747	17.1922	87.5548
5.1554	71.2595	17.6915	53.568	7.2311	98.9234	17.749	81.1745	10.678	112.772	14.4167	98.3553	15.96	104.927	17.1949	87.7323
5.1657	71.2728	17.7004	53.5724	7.24255	98.9485	17.7752	81.1732	10.699	112.843	14.4235	98.4189	15.99	105.195	17.198	87.9966
5.176	71.3146	17.7099	53.6047	7.254	98.9313	17.8017	81.1297	10.72	112.937	14.431	98.5061	16.02	105.357	17.202	88.1544
5.1863	71.3586	17.7199	53.6387	7.26545	98.9399	17.8283	81.1119	10.741	113.053	14.4392	98.6135	16.05	105.601	17.2069	88.3939
5.1966	71.3949	17.7299	53.6649	7.2769	98.9534	17.8546	81.0988	10.762	113.186	14.4481	98.738	16.08	105.908	17.2123	88.6953
5.2069	71.428	17.7405	53.6875	7.28835	98.9731	17.881	81.0921	10.783	113.388	14.4577	98.9304	16.11	106.258	17.219	89.0389
5.2172	71.4648	17.7511	53.7137	7.2998	98.9955	17.9071	81.0882	10.804	113.572	14.4682	99.1033	16.14	106.494	17.2263	89.2672
5.2275	71.492	17.7623	53.7298	7.31125	99.0497	17.9334	81.1161	10.825	113.736	14.4797	99.2566	16.17	106.839	17.2349	89.6044
5.2378	71.524	17.7739	53.75	7.3227	99.1241	17.9598	81.1642	10.846	113.698	14.4921	99.206	16.2	107.267	17.2441	90.0221
5.2481	71.5854	17.7857	53.7997	7.33415	99.1449	17.9859	81.1589	10.867	113.749	14.5057	99.2431	16.23	107.747	17.2546	90.4919
5.2584	71.6034	17.798	53.8055	7.3456	99.1514	18.0121	81.1393	10.888	113.774	14.5206	99.2536	16.26	108.03	17.2666	90.7628
5.2687	71.6595	17.8102	53.8492	7.35705	99.1627	18.038	81.1248	10.909	113.774	14.5366	99.2376	16.29	108.432	17.2791	91.1526
5.279	71.6814	17.8231	53.8583	7.3685	99.175	18.0635	81.1114	10.93	113.749	14.5539	99.195	16.32	109.066	17.2931	91.7733
5.2893	71.7325	17.8361	53.8964	7.37995	99.1732	18.0892	81.084	10.951	113.812	14.5725	99.2399	16.35	109.634	17.3076	92.3257
5.2996	71.7808	17.8495	53.9313	7.3914	99.157	18.1145	81.0425	10.972	113.787	14.5923	99.1946	16.38	110.36	17.3236	93.0357
5.3099	71.795	17.8631	53.9319	7.40285	99.0991	18.1394	80.9595	10.993	113.68	14.6136	99.0659	16.41	111.198	17.3406	93.8576
5.3202	71.8378	17.8766	53.9612	7.4143	99.0722	18.1645	80.9078	11.014	113.497	14.6363	98.8603	16.44	112.104	17.3586	94.7457
5.3305	71.8777	17.8908	53.9869	7.42575	99.0509	18.1891	80.8619	11.035	113.246	14.6605	98.5846	16.47	113.2	17.3777	95.8227
5.3408	71.929	17.9049	54.024	7.4372	99.0436	18.2134	80.8303	11.056	113.019	14.6864	98.3328	16.5	114.179	17.3973	96.781
5.3511	71.9634	17.9197	54.0437	7.44865	99.0436	18.2372	80.8064	11.077	112.774	14.7134	98.0607	16.53	115.178	17.4186	97.7599
5.3614	72.0104	17.9346	54.0758	7.4601	99.0685	18.2606	80.8077	11.098	112.52	14.7421	97.7779	16.56	116.061	17.4399	98.6213
5.3717	72.0391	17.9494	54.0897	7.47155	99.0892	18.2842	80.8052	11.119	112.267	14.7722	97.4944	16.59	117.021	17.4629	99.5583
5.382	72.112	17.9649	54.1471	7.483	99.1094	18.3067	80.8025	11.14	112.024	14.8035	97.2201	16.62	117.658	17.4859	100.172
5.3923	72.152	17.9799	54.1722	7.49445	99.0875	18.3294	80.7582	11.161	111.802	14.8366	96.9647	16.65	118.177	17.5101	100.667
5.4026	72.1899	17.9955	54.1944	7.5059	99.1102	18.3511	80.7588	11.182	111.727	14.871	96.8561	16.68	118.44	17.535	100.905
5.4129	72.2254	18.0116	54.2137	7.51735	99.1382	18.3728	80.7654	11.203	111.564	14.9067	96.657	16.71	118.668	17.561	101.108
5.4232	72.2885	18.0273	54.2612	7.5288	99.168	18.3941	80.7741	11.224	111.34	14.9437	96.396	16.74	118.492	17.5871	100.905
5.4335	72.3191	18.0436	54.2755	7.54025	99.2009	18.4144	80.7865	11.245	111.119	14.9819	96.137	16.77	118.187	17.6139	100.573
5.4438	72.3767	18.0594	54.3173	7.5517	99.2279	18.4342	80.7935	11.266	110.912	15.0215	95.89	16.8	117.597	17.6414	99.9557
5.4541	72.402	18.0758	54.3262	7.56315	99.2519	18.454	80.7981	11.287	110.727	15.0619	95.6649	16.83	116.841	17.6696	99.1719
5.4644	72.4758	18.0923	54.3834	7.5746	99.2776	18.4728	80.8048	11.308	110.576	15.1036	95.4716	16.86	115.77	17.698	98.0723
5.4747	72.4961	18.1089	54.3872	7.58605	99.3033	18.4911	80.8124	11.329	110.467	15.146	95.3201	16.89	114.763	17.727	97.0357
5.485	72.5654	18.1255	54.44	7.5975	99.3278	18.5083	80.8192	11.35	110.41	15.1894	95.2202	16.92	113.629	17.7568	95.8725
5.4953	72.5805	18.1422	54.4384	7.60895	99.3342	18.5255	80.8087	11.371	110.416	15.2335	95.1821	16.95	112.402	17.7867	94.6153
5.5056	72.6452	18.1589	54.4863	7.6204	99.33	18.5417	80.7882	11.392	110.31	15.278	95.0315	16.98	111.385	17.8174	93.5683
5.5159	72.6798	18.1757	54.5041	7.63185	99.3132	18.5573	80.7559	11.413	110.209	15.3231	94.8856	17.01	110.544	17.8482	92.6962
5.5262	72.7401	18.1926	54.5475	7.6433	99.351	18.5723	80.7789	11.434	110.117	15.3683	94.7481	17.04	109.781	17.8797	91.901
5.5365	72.7979	18.2095	54.5884	7.65475	99.3469	18.5862	80.7607	11.455	110.036	15.4137	94.622	17.07	109.142	17.912	91.2307
5.5468	72.8262	18.2265	54.5997	7.6662	99.3618	18.5996	80.7624	11.476	109.97	15.459	94.5108	17.1	108.405	17.9439	90.4613
5.5571	72.8791	18.2435	54.6356	7.67765	99.4318	18.6117	80.82	11.497	109.922	15.5042	94.4178	17.13	107.776	17.9771	89.7991
5.5674	72.9575	18.2601	54.6974	7.6891	99.4955	18.6233	80.8721	11.518	109.87	15.549	94.3209	17.16	107.292	18.0105	89.2821
5.5777	72.9794	18.2767	54.7027	7.70055	99.4998	18.6343	80.8655	11.539	109.856	15.593	94.2631	17.19	106.992	18.0441	88.9482
5.588	73.0248	18.2939	54.7309	7.712	99.499	18.6441	80.8549	11.56	109.883	15.6362	94.2463	17.22	106.555	18.079	88.4763
5.5983	73.0971	18.3107	54.7865	7.72345	99.491	18.6534	80.8379	11.581	109.951	15.6787	94.2724	17.25	106.227	18.1141	88.1136
5.6086	73.1426	18.3269	54.8157	7.7349	99.5164	18.6614	80.8551	11.602	110.063	15.7193	94.3434	17.28	106.035	18.1494	87.8852
5.6189	73.1804	18.3437	54.8366	7.74635	99.5299	18.6682	80.8616	11.623	110.03	15.7587	94.2708	17.31	106.002	18.186	87.8159
5.6292	73.2465	18.36	54.8865	7.7578	99.5964	18.6744	80.9219	11.644	110.067	15.7966	94.2704	17.34	105.858	18.2235	87.6343
5.6395	73.2867	18.3764	54.9103	7.76925	99.6457	18.68	80.966	11.665	110.109	15.8322	94.2772	17.37	105.724	18.2617	87.4622
5.6498	73.3489	18.3923	54.9566	7.7807	99.6624	18.6837	80.9785	11.686	110.156	15.8659	94.29	17.4	105.616	18.3014	87.3155
5.6601	73.4087	18.4081	55.0006	7.79215	99.6837	18.6874	80.9965	11.707	110.23	15.8968	94.3331	17.43	105.551	18.3413	87.21
5.6704	73.4435	18.4241	55.0194	7.8036	99.7005	18.6893	81.0111	11.728	110.122	15.9253	94.1971	17.46	105.376	18.3827	86.9929
5.6807	73.4989	18.4401	55.0588	7.81505	99.7009	18.6906	81.0104	11.749	110.094	15.951	94.144	17.49	105.204	18.4256	86.7785
5.691	73.5868	18.4556	55.1313	7.8265	99.7022	18.6906	81.0117	11.77	110.137	15.9731	94.1642	17.52	104.968	18.47	86.4984
5.7013	73.6161	18.4705	55.1457	7.83795	99.7032	18.6894	81.0136	11.791	110.24	15.9924	94.2481	17.55	104.772	18.5154	86.2574
5.7116	73.6644	18.486	55.1784	7.8494	99.6956	18.6876	81.008	11.812	110.393	16.0079	94.386	17.58	104.664	18.5624	86.1017
5.7219	73.7263	18.5004	55.2259	7.86085	99.6892	18.6845	81.0048	11.833	110.587	16.0195	94.5683	17.61	104.646	18.611	86.0351
5.7322	73.7699	18.5154	55.2544	7.8723	99.6826	18.6802	81.0024	11.854	110.812	16.0273	94.7853	17.64	104.576	18.6613	85.9157
5.7425	73.829	18.5293	55.2997	7.88375	99.6716	18.6746	80.9968	11.875	111.172	16.0311	95.1414	17.67	104.545	18.7141	85.8318
5.7528	73.906	18.5432	55.3628	7.8952	99.7063	18.6685	81.038	11.896	111.48	16.0308	95.4495	17.7	104.549	18.768	85.7819
5.7631	73.9624	18.5571	55.4053	7.90665	99.7571	18.6605	81.0964	11.917	111.618	16.0261	95.5923	17.73	104.587	18.8251	85.7607
5.7734	73.978	18.5705	55.4075	7.9181	99.7624	18.6519	81.1105	11.938	111.761	16.0173	95.7444	17.76	104.655	18.8841	85.7677
5.7837	74.0489	18.5839	55.465	7.92955	99.8064	18.6421	81.1644	11.959	111.94	16.0038	95.9371	17.79	104.754	18.9459	85.803
5.794	74.1005	18.5966	55.5039	7.941	99.8505	18.631	81.2196	11.98	112.121	15.9856	96.1367	17.82	104.884	19.0104	85.8666
5.8043	74.1507	18.6088	55.5419	7.95245	99.8726	18.6188	81.254	12.001	112.465	15.9632	96.503	17.85	105.045	19.078	85.9585
5.8146	74.2153	18.6211	55.5943	7.9639	99.8808	18.6054	81.2756	12.022	112.701	15.9358	96.7661	17.88	105.236	19.1492	86.0787
5.8249	74.3043	18.6327	55.6716	7.97535	99.9025	18.5908	81.3119	12.043	112.805	15.9041	96.9017	17.91	105.458	19.2244	86.2272
5.8352	74.3498	18.6443	55.7055	7.9868	99.9198	18.5751	81.345	12.064	112.818	15.8679	96.9512	17.94	105.711	19.3044	86.404
5.8455	74.3936	18.6553	55.7383	7.99825	99.8758	18.5582	81.3179	12.085	112.741	15.8272	96.9144	17.97	105.994	19.3895	86.6091
5.8558	74.4358	18.6657	55.77	8.0097	99.7574	18.5395	81.2176	12.106	112.713	15.7821	96.9311	18	106.309	19.4815	86.8425
5.8661	74.5203	18.6762	55.8441	8.02115	99.657	18.5203	81.1365	12.127	112.516	15.7327	96.7839
5.8764	74.5592	18.686	55.8732	8.0326	99.5748	18.5	81.0747	12.148	112.133	15.6792	96.4541
5.8867	74.6414	18.6952	55.9462	8.04405	99.4872	18.4787	81.0087	12.169	111.844	15.6217	96.2228
5.897	74.6768	18.7044	55.9724	8.0555	99.4134	18.4556	80.9576	12.19	111.602	15.5597	96.042
5.9073	74.7563	18.7129	56.0434	8.06695	99.3744	18.4321	80.9425	12.211	111.258	15.4942	95.7625
5.9176	74.788	18.7215	56.0665	8.0784	99.342	18.4069	80.935	12.232	110.872	15.425	95.4451
5.9279	74.8645	18.7294	56.135	8.08985	99.3162	18.3807	80.9353	12.253	110.444	15.3517	95.0898
5.9382	74.9397	18.7367	56.203	8.1013	99.2969	18.3535	80.9432	12.274	109.975	15.2751	94.6968
5.9485	75.005	18.744	56.261	8.11275	99.2842	18.3254	80.9589	12.295	109.464	15.1948	94.2658
5.9588	75.0295	18.7507	56.2788	8.1242	99.278	18.2956	80.9822	12.316	108.911	15.1113	93.797
5.9691	75.1003	18.7567	56.3436	8.13565	99.2784	18.265	81.0133	12.337	108.316	15.0242	93.2904
5.9794	75.163	18.7627	56.4003	8.1471	99.2854	18.2334	81.0521	12.358	107.679	14.9335	92.7459
5.9897	75.2311	18.768	56.4631	8.15855	99.299	18.2004	81.0986	12.379	107.001	14.8397	92.1636
6	75.2922	18.7734	56.5189	8.17	99.3191	18.1665	81.1527	12.4	106.281	14.7421	91.5435

## Sheet: Fig. 4g
Frequence	EMI SE	EMI SE	Smoothed EMI SE
GHz	dB	dB	dB
	M2LM-S-20μm	M2LM-S-20μm-heating	M2LM-S-20μm-burning 2min
8.2	108.872	99.879	87.5631
8.221	108.728	100.057	87.5798
8.242	108.592	100.233	87.5916
8.263	108.464	100.406	87.5983
8.284	108.345	100.577	87.6001
8.305	108.234	100.745	87.5968
8.326	108.131	100.91	87.5884
8.347	108.037	101.073	87.5751
8.368	107.951	101.234	87.5528
8.389	107.873	101.392	87.526
8.41	107.804	101.547	87.4964
8.431	107.776	101.667	87.4634
8.452	107.752	101.813	87.4334
8.473	107.841	101.942	87.4079
8.494	107.781	102.094	87.3884
8.515	107.793	102.235	87.3765
8.536	107.74	102.358	87.3736
8.557	107.652	102.508	87.3812
8.578	107.523	102.651	87.4008
8.599	107.363	102.774	87.4061
8.62	107.178	102.922	87.4086
8.641	106.979	102.987	87.4122
8.662	106.772	102.997	87.4162
8.683	106.583	103.01	87.42
8.704	106.371	103.023	87.4231
8.725	106.149	103.094	87.4247
8.746	105.924	103.162	87.4293
8.767	105.708	103.258	87.4321
8.788	105.51	103.384	87.4364
8.809	105.34	103.491	87.4416
8.83	105.208	103.51	87.4471
8.851	105.06	103.566	87.4525
8.872	104.942	103.641	87.4715
8.893	104.863	103.728	87.4759
8.914	104.83	103.822	87.4698
8.935	104.776	103.971	87.4586
8.956	104.679	104.094	87.4416
8.977	104.626	104.189	87.42
8.998	104.617	104.253	87.3953
9.019	104.648	104.215	87.3678
9.04	104.718	104.171	87.3409
9.061	104.825	104.116	87.3159
9.082	104.966	104.16	87.3117
9.103	105.14	104.288	87.3023
9.124	105.281	104.374	87.2909
9.145	105.425	104.439	87.2808
9.166	105.566	104.481	87.2745
9.187	105.701	104.501	87.2489
9.208	105.825	104.454	87.2223
9.229	105.934	104.366	87.195
9.25	106.023	104.26	87.1821
9.271	106.088	104.243	87.1601
9.292	106.124	104.246	87.1322
9.313	106.128	104.27	87.1017
9.334	106.095	104.314	87.0738
9.355	106.021	104.378	87.0517
9.376	106.021	104.39	87.0521
9.397	106.021	104.392	87.0263
9.418	106.021	104.342	86.9916
9.439	106.021	104.299	86.9514
9.46	106.021	104.353	86.909
9.481	106.021	104.444	86.8824
9.502	106.021	104.571	86.8502
9.523	105.966	104.731	86.8174
9.544	105.942	104.827	86.7892
9.565	105.945	104.914	86.7437
9.586	105.972	104.986	86.698
9.607	106.019	105.039	86.6684
9.628	106.084	105.068	86.6347
9.649	106.163	105.141	86.6026
9.67	106.252	105.184	86.5768
9.691	106.35	105.237	86.536
9.712	106.414	105.294	86.5096
9.733	106.5	105.353	86.4779
9.754	106.605	105.41	86.4456
9.775	106.722	105.461	86.4179
9.796	106.847	105.501	86.3742
9.817	106.973	105.528	86.3303
9.838	107.095	105.537	86.3018
9.859	107.079	105.588	86.2694
9.88	107.119	105.639	86.2381
9.901	107.178	105.689	86.2127
9.922	107.282	105.737	86.1728
9.943	107.416	105.771	86.1351
9.964	107.653	105.806	86.1141
9.985	107.929	105.838	86.0907
10.006	108.231	105.866	86.0698
10.027	108.548	105.887	86.0316
10.048	108.869	105.9	85.9928
10.069	109.182	105.902	85.9552
10.09	109.477	105.891	85.922
10.111	109.741	105.908	85.896
10.132	109.99	105.926	85.8808
10.153	110.235	105.945	85.8565
10.174	110.43	105.854	85.8472
10.195	110.567	105.838	85.833
10.216	110.47	105.866	85.8174
10.237	110.394	105.932	85.8049
10.258	110.321	106.031	85.7955
10.279	110.233	106.156	85.7695
10.3	110.323	106.301	85.7409
10.321	110.449	106.46	85.7131
10.342	110.645	106.627	85.6854
10.363	110.876	106.796	85.6582
10.384	111.134	107.016	85.6343
10.405	111.524	107.21	85.6174
10.426	111.748	107.376	85.6064
10.447	111.979	107.51	85.6036
10.468	112.211	107.505	85.5974
10.489	112.434	107.519	85.5912
10.51	112.641	107.544	85.5921
10.531	112.823	107.57	85.5995
10.552	112.972	107.588	85.6103
10.573	113.038	107.668	85.625
10.594	113.037	107.678	85.6447
10.615	112.905	107.788	85.6647
10.636	112.716	107.866	85.6817
10.657	112.729	107.93	85.6846
10.678	112.772	107.98	85.694
10.699	112.843	107.937	85.7078
10.72	112.937	107.925	85.7204
10.741	113.053	108.045	85.7335
10.762	113.186	108.131	85.7402
10.783	113.388	108.185	85.7492
10.804	113.572	108.209	85.7661
10.825	113.736	108.141	85.7905
10.846	113.698	108.022	85.8198
10.867	113.749	107.811	85.8398
10.888	113.774	107.571	85.8699
10.909	113.774	107.467	85.9021
10.93	113.749	107.502	85.9342
10.951	113.812	107.52	85.9497
10.972	113.787	107.53	85.9898
10.993	113.68	107.542	86.0385
11.014	113.497	107.438	86.0915
11.035	113.246	107.293	86.132
11.056	113.019	107.128	86.1737
11.077	112.774	106.946	86.2128
11.098	112.52	106.752	86.2537
11.119	112.267	106.552	86.303
11.14	112.024	106.477	86.3515
11.161	111.802	106.467	86.3982
11.182	111.727	106.347	86.4471
11.203	111.564	106.227	86.5048
11.224	111.34	106.11	86.5645
11.245	111.119	105.999	86.6029
11.266	110.912	105.898	86.6673
11.287	110.727	105.811	86.7381
11.308	110.576	105.832	86.8077
11.329	110.467	105.887	86.855
11.35	110.41	105.982	86.9196
11.371	110.416	105.959	86.9865
11.392	110.31	105.922	87.0337
11.413	110.209	105.874	87.1016
11.434	110.117	105.815	87.1742
11.455	110.036	105.786	87.249
11.476	109.97	105.744	87.2978
11.497	109.922	105.684	87.3695
11.518	109.87	105.609	87.4424
11.539	109.856	105.525	87.506
11.56	109.883	105.435	87.5723
11.581	109.951	105.344	87.6461
11.602	110.063	105.242	87.7169
11.623	110.03	105.186	87.7793
11.644	110.067	105.11	87.8342
11.665	110.109	105.02	87.8977
11.686	110.156	104.923	87.9581
11.707	110.23	104.825	88.033
11.728	110.122	104.673	88.1084
11.749	110.094	104.524	88.1574
11.77	110.137	104.406	88.2044
11.791	110.24	104.32	88.2734
11.812	110.393	104.267	88.3407
11.833	110.587	104.249	88.3997
11.854	110.812	104.328	88.43
11.875	111.172	104.411	88.4846
11.896	111.48	104.396	88.5397
11.917	111.618	104.394	88.5922
11.938	111.761	104.405	88.6349
11.959	111.94	104.43	88.6943
11.98	112.121	104.469	88.7462
12.001	112.465	104.521	88.7885
12.022	112.701	104.547	88.7986
12.043	112.805	104.609	88.8055
12.064	112.818	104.63	88.8319
12.085	112.741	104.65	88.8605
12.106	112.713	104.666	88.8829
12.127	112.516	104.645	88.8996
12.148	112.133	104.624	88.9047
12.169	111.844	104.693	88.9217
12.19	111.602	104.789	88.9371
12.211	111.258	104.866	88.9436
12.232	110.872	104.956	88.9467
12.253	110.444	105.06	88.9415
12.274	109.975	105.178	88.9231
12.295	109.464	105.31	88.8954
12.316	108.911	105.456	88.8585
12.337	108.316	105.616	88.8124
12.358	107.679	105.789	88.757
12.379	107.001	105.977	88.6923
12.4	106.281	106.178	88.6183

## Sheet: Fig. 4h
	Thickness	SSEt
	μm	dB cm2 g-1
Cu foil	3100	0.032
Stainless steel foil	4000	0.028
Ag foil	10	5.576
Al foil	50	4.63
Graphene	50	6
Graphene(annealed)	60	7.5
Flexible graphite	790	0.6456
Flexible graphite	3100	0.2097
MXene/CNF	35	7.029
MXene/AgNWs/ANF	45	10.6889
MXene/BC	9	21.429
MXene/NR	54	18.9898
MXene/CNF/MWCNT	43	19.5432
MXene/PVA	27	9.343
MXene/PT	30	4.08592
Ti3C2Tx film	40	9.5
Heat-treated Ti3C2Tx film	40	10.6
Ti3CNTx film	40	7
Heat-treated Ti3CNTx film	40	13.3
Ti3C2Tx aerogel	1000	64.182
Ti3CNTx aerogel	1000	62.909
Ti2CTx aerogel	1000	49.182
Ti3C2Tx foam	6	136.752
Ti3C2Tx foam	18	69.444
Ti3C2Tx foam	6	53.03
Mxene/SA/Ca2+	2.8	58.929
LM/CNT fabrics	20	8.5
LM/CNT coating	5	22.622
LM/rGO coating	20	24.812
LM/rGO film	67	7.4627
LM/MXene textile	430	1.0953
LM/CNTs/WPU	200	5.984
THIS WORK	3	59.3368
THIS WORK	5	39.7906
THIS WORK	10	22.2513
THIS WORK	20	14.2671

## Sheet: Fig. 5a
Time	ΔR/R0
s	%
0	0.06187
0.02013	0.07603
0.06222	0.06807
0.08235	0.07826
0.10251	0.06497
0.12265	0.06497
0.14282	0.07442
0.18492	0.05845
0.20511	0.06736
0.22528	0.07425
0.24541	0.05452
0.26558	0.04213
0.30767	0.03276
0.32781	0.02922
0.34797	0.02839
0.36814	0.02997
0.38827	0.02909
0.43036	0.03281
0.4505	0.02896
0.47074	0.03154
0.49087	0.04196
0.51104	0.04114
0.55313	0.03313
0.57329	0.02117
0.59347	0.01379
0.6136	0.00788
0.63376	0.00494
0.67585	-0.00653
0.69602	-0.00251
0.71614	0.0053
0.73631	0.00218
0.75644	-0.000941022
0.79853	0.00134
0.81866	0.00554
0.83883	0.01643
0.859	0.00277
0.87913	-0.00661
0.92122	-0.01075
0.94136	-0.01743
0.96153	-0.01281
0.98165	-0.00607
1.00182	-0.01354
1.04391	-0.01863
1.06407	-0.01853
1.08432	-0.01846
1.10446	-0.01186
1.12464	-0.00892
1.16673	-0.01308
1.18686	-0.02
1.20703	-0.01724
1.22721	-0.01998
1.24734	-0.02286
1.28943	-0.02124
1.30956	-0.01954
1.32972	-0.03182
1.3499	-0.03173
1.37003	-0.03564
1.41212	-0.0334
1.4323	-0.04806
1.45247	-0.09365
1.4726	-0.14179
1.49277	0.53646
1.53486	5.15491
1.55506	8.39457
1.57523	12.3385
1.59536	16.7253
1.61548	20.0449
1.65758	20.2619
1.67771	20.2398
1.69794	20.2702
1.71861	20.2697
1.73875	20.2768
1.78084	20.1077
1.80097	20.0521
1.82112	20.0348
1.84125	20.0468
1.86141	20.0519
1.9035	19.966
1.92367	19.9425
1.94384	19.9411
1.96399	19.9294
1.98416	19.9146
2.02625	19.9126
2.04638	19.9141
2.06653	19.9159
2.08671	19.9136
2.10684	19.9014
2.14893	19.8926
2.16907	19.8845
2.18924	19.8842
2.20942	19.8854
2.22955	19.8733
2.27164	19.8359
2.29181	19.845
2.31203	19.8444
2.33218	19.8251
2.35235	19.8483
2.39444	19.8906
2.41461	19.9145
2.43481	19.913
2.45494	19.9147
2.47508	19.9374
2.51717	19.9858
2.5373	19.9779
2.55748	19.9568
2.57765	19.9663
2.59782	19.9906
2.63991	19.972
2.66004	19.9566
2.68021	19.9567
2.70033	19.9643
2.7205	19.9758
2.7626	19.9842
2.78278	19.9772
2.80296	19.9911
2.8231	20.0013
2.84327	20.0068
2.88536	19.9855
2.90553	20.009
2.92568	20.0409
2.94585	20.0566
2.96598	20.0399
3.00807	20.0698
3.0282	20.0916
3.04837	20.0678
3.06854	20.0485
3.08867	20.0596
3.13076	20.1421
3.15089	20.151
3.17106	20.1668
3.1912	20.1608
3.21136	20.1519
3.25345	20.156
3.27362	20.148
3.2938	20.1405
3.31392	20.129
3.3341	20.1314
3.37619	20.1536
3.39633	20.173
3.41649	20.1752
3.43667	20.1853
3.4568	20.2119
3.49889	20.2234
3.51902	20.2156
3.53926	20.2148
3.55944	20.2246
3.57957	20.2368
3.62167	20.2168
3.64184	20.2181
3.66202	20.2334
3.68215	20.2419
3.70232	20.2421
3.74442	20.2477
3.76459	20.2269
3.78473	20.2207
3.80491	20.2216
3.82505	20.2268
3.86714	20.2403
3.88727	20.2175
3.90744	20.1874
3.92762	20.1912
3.94777	20.2018
3.98987	20.1009
4.01001	20.0948
4.03017	20.1075
4.0503	20.0907
4.07046	20.0488
4.11255	20.1525
4.13272	20.1352
4.15298	20.0534
4.17311	20.0633
4.19329	20.1664
4.23538	20.1854
4.25551	20.1376
4.27568	20.1528
4.29586	20.1776
4.31599	20.1869
4.35808	20.1795
4.37821	20.1794
4.39838	20.1691
4.41856	20.172
4.43869	20.1785
4.48079	20.1792
4.50096	20.171
4.52114	20.1812
4.54126	20.2052
4.56141	20.1766
4.60351	20.0918
4.62368	20.0906
4.64385	20.1166
4.66399	20.123
4.68412	20.1132
4.72621	20.0734
4.74634	20.0897
4.76658	20.1023
4.78708	20.1122
4.80723	20.0936
4.84933	20.0949
4.86945	20.0945
4.88962	20.0843
4.90975	20.0794
4.92991	20.0828
4.972	20.0788
4.99217	20.0772
5.01235	20.0679
5.03249	20.0327
5.05266	20.0198
5.09475	20.1003
5.11488	20.0873
5.13506	20.0597
5.15524	20.0505
5.17537	20.0617
5.21746	20.0788
5.2376	20.0721
5.25777	20.0688
5.27794	20.0834
5.29807	20.0998
5.34016	20.0518
5.36033	20.0534
5.38058	20.087
5.40072	20.1046
5.4209	20.0937
5.46299	20.0526
5.48316	20.0574
5.50334	20.0768
5.52347	20.0883
5.5436	20.1225
5.5857	20.0938
5.60582	20.0677
5.62599	20.1195
5.64617	20.1768
5.66631	20.1568
5.7084	20.0166
5.72853	20.04
5.7487	20.0863
5.76882	20.0852
5.78899	20.0252
5.83108	19.9937
5.85126	20.0376
5.87144	20.0558
5.89158	20.0202
5.91175	19.9451
5.95384	18.609
5.97401	16.407
5.99416	12.3734
6.01432	7.23133
6.03445	2.12323
6.07654	1.42576
6.09666	1.2866
6.11683	1.20176
6.137	1.13149
6.15713	1.06786
6.19922	0.90034
6.21935	0.85964
6.23952	0.83449
6.25966	0.82452
6.27983	0.82518
6.32192	0.83366
6.34209	0.83091
6.36227	0.82757
6.3824	0.82867
6.40257	0.84481
6.44467	0.83583
6.4648	0.82862
6.48497	0.84327
6.50516	0.84817
6.52529	0.85049
6.56739	0.85096
6.58751	0.84777
6.60775	0.8536
6.63088	0.85248
6.65102	0.85695
6.69312	0.85694
6.71329	0.85644
6.73345	0.86122
6.75358	0.86759
6.77375	0.86709
6.81585	0.8536
6.83602	0.85575
6.85619	0.85239
6.87632	0.85573
6.89645	0.85885
6.93854	0.86123
6.95867	0.85747
6.97884	0.86029
6.99902	0.85894
7.01914	0.85601
7.06124	0.87254
7.08137	0.87269
7.10154	0.869
7.12167	0.87675
7.14184	0.88056
7.18393	0.86665
7.2041	0.86491
7.22436	0.86391
7.2445	0.86489
7.26468	0.86409
7.30677	0.87528
7.32694	0.88497
7.34707	0.8884
7.36724	0.88939
7.38737	0.88288
7.42946	0.88774
7.44959	0.89449
7.46977	0.89958
7.48995	0.89604
7.51009	0.89476
7.55218	0.89248
7.57231	0.88908
7.59248	0.88575
7.61261	0.87904
7.63277	0.87554
7.67487	0.88592
7.69507	0.8946
7.71524	0.8967
7.73536	0.9027
7.75549	0.90079
7.79758	0.90092
7.81771	0.90731
7.83796	0.90315
7.8583	0.9014
7.87844	0.90455
7.92053	0.90024
7.94066	0.89715
7.96083	0.89167
7.98096	0.89203
8.00112	0.8929
8.04321	0.89329
8.06337	0.89356
8.08355	0.89636
8.10369	0.89528
8.12386	0.88905
8.16595	0.88214
8.18612	0.88497
8.20625	0.88028
8.22642	0.8754
8.24655	0.88558
8.28865	0.90026
8.30878	0.89597
8.32895	0.89019
8.34913	0.88679
8.36926	0.87784
8.41136	0.86898
8.43149	0.87076

## Sheet: Fig. 5b
Time	ΔR/R0	Time	ΔR/R0	Time	ΔR/R0	Time	ΔR/R0	Time	ΔR/R0	Time	ΔR/R0	Time	ΔR/R0
s	%	s	%	s	%	s	%	s	%	s	%	s	%
	0.001		0.0025		0.005		0.01		0.2	0.4	0.6	0.8	1
-60	-0.00325	20.037	-0.0171	40.0457	-0.02662	70.7499	-0.03451	120.763	0.00369
-59.9798	-0.00304	20.0571	-0.01714	40.0659	-0.02663	70.77	-0.03451	120.805	0.00806
-59.9378	-0.00317	20.0992	-0.01706	40.086	-0.02664	70.7902	-0.03443	120.825	-0.00148
-59.9176	-0.00292	20.1193	-0.01703	40.1062	-0.02665	70.8103	-0.03448	120.846	0.00239
-59.8974	-0.00272	20.1395	-0.01684	40.1483	-0.02666	70.8304	-0.03458	120.866	-0.0016
-59.8773	-0.00241	20.1596	-0.01678	40.1685	-0.02667	70.8725	-0.03464	120.886	-0.00242
-59.8571	-0.00265	20.1798	-0.01654	40.1886	-0.02668	70.8927	-0.03458	120.928	-0.000290205
-59.8151	-0.00287	20.2218	-0.01654	40.2088	-0.02668	70.9128	-0.03459	120.948	-0.00118
-59.7949	-0.00285	20.242	-0.01655	40.2291	-0.02669	70.933	-0.03467	120.968	-0.00087632
-59.7747	-0.00285	20.2621	-0.01645	40.2712	-0.02669	70.9531	-0.03476	120.988	0.00285
-59.7546	-0.00346	20.2822	-0.01649	40.2913	-0.02669	70.9952	-0.03488	121.009	0.00252
-59.7344	-0.00361	20.3025	-0.0165	40.3115	-0.0267	71.0153	-0.03492	121.051	-0.00087632
-59.6923	-0.00357	20.3446	-0.01655	40.3317	-0.0267	71.0354	-0.03499	121.071	-0.00162
-59.6722	-0.0039	20.3647	-0.01654	40.3519	-0.0267	71.0556	-0.03493	121.091	0.00106
-59.652	-0.00443	20.3848	-0.01643	40.394	-0.0267	71.0757	-0.03504	121.111	0.00271
-59.6319	-0.00458	20.4049	-0.01628	40.4142	-0.02669	71.1178	-0.03509	121.131	0.00141
-59.6117	-0.00493	20.4251	-0.01611	40.4343	-0.02669	71.1379	-0.03523	121.173	0.000526804
-59.5696	-0.00528	20.4672	-0.01596	40.4545	-0.02668	71.1581	-0.03535	121.193	-0.000130355
-59.5495	-0.00557	20.4873	-0.01591	40.4746	-0.02668	71.1782	-0.03546	121.214	-0.00162
-59.5293	-0.00578	20.5075	-0.01594	40.5167	-0.02667	71.1984	-0.03545	121.234	0.0012
-59.5092	-0.00584	20.5276	-0.0159	40.5369	-0.02666	71.2404	-0.03561	121.254	0.00141
-59.489	-0.00567	20.5478	-0.01591	40.5571	-0.02666	71.2606	-0.03559	121.296	-0.00152
-59.4469	-0.0058	20.5898	-0.0159	40.5773	-0.02665	71.2807	-0.03571	121.316	0.00273
-59.4268	-0.00596	20.61	-0.0158	40.5974	-0.02664	71.3008	-0.03571	121.343	0.00351
-59.4066	-0.00615	20.6301	-0.01575	40.6395	-0.02662	71.3209	-0.03571	121.363	-0.000183638
-59.3864	-0.00627	20.6503	-0.01567	40.6596	-0.02661	71.363	-0.03586	121.383	0.00147
-59.3663	-0.00649	20.6704	-0.01565	40.6798	-0.02671	71.3832	-0.03607	121.425	-0.00191
-59.3242	-0.00641	20.7125	-0.01565	40.7	-0.02676	71.4033	-0.03607	121.457	-0.000396771
-59.304	-0.00631	20.7326	-0.01571	40.7202	-0.02659	71.4234	-0.03612	121.477	-0.000538859
-59.2839	-0.00623	20.7527	-0.01572	40.7623	-0.02652	71.4436	-0.03612	121.5	-0.00107
-59.2638	-0.00633	20.7729	-0.0159	40.7825	-0.02656	71.4857	-0.0362	121.52	0.00117
-59.2436	-0.00628	20.793	-0.016	40.8026	-0.02654	71.5058	-0.03624	121.562	-0.00134
-59.2015	-0.00614	20.8351	-0.01616	40.8228	-0.02647	71.5259	-0.03624	121.588	-0.00308
-59.1814	-0.00629	20.8552	-0.01641	40.843	-0.02658	71.5461	-0.03611	121.608	-0.00352
-59.1612	-0.00607	20.8754	-0.01642	40.8851	-0.02657	71.5662	-0.03616	121.629	-0.000112594
-59.141	-0.00599	20.8955	-0.0165	40.9053	-0.02645	71.6083	-0.0362	121.649	0.000686654
-59.1209	-0.00572	20.9156	-0.01657	40.9254	-0.02636	71.6284	-0.03629	121.691	-0.0039
-59.0788	-0.00545	20.9577	-0.01661	40.9456	-0.02641	71.6485	-0.03645	121.711	0.000576231
-59.0587	-0.00498	20.9779	-0.01674	40.9657	-0.02642	71.6687	-0.03646	121.731	-0.00498
-59.0385	-0.0046	20.998	-0.0167	41.0078	-0.0264	71.6888	-0.0366	121.751	-6.31675e-05
-59.0183	-0.00424	21.0181	-0.01678	41.028	-0.02632	71.7309	-0.03668	121.772	-0.00326
-58.9982	-0.00399	21.0382	-0.01667	41.0481	-0.0263	71.751	-0.03673	121.814	0.00248
-58.9561	-0.00404	21.0803	-0.01679	41.0683	-0.02623	71.7712	-0.03691	121.834	-0.00289
-58.9359	-0.00423	21.1004	-0.01669	41.0885	-0.02626	71.7913	-0.03682	121.855	-0.0012
-58.9158	-0.00429	21.1206	-0.01671	41.1306	-0.02633	71.8115	-0.03684	121.875	-0.000986743
-58.8957	-0.00416	21.1407	-0.01676	41.1509	-0.02629	71.8535	-0.03693	121.895	-0.00513
-58.8755	-0.00404	21.1608	-0.01682	41.1711	-0.02624	71.8737	-0.037	121.937	0.00104
-58.8334	-0.00419	21.2029	-0.01686	41.1913	-0.02606	71.8938	-0.03689	121.957	-0.0036
-58.8132	-0.00446	21.2231	-0.01689	41.2114	-0.02588	71.9139	-0.03701	121.977	-0.00216
-58.7931	-0.00482	21.2432	-0.01694	41.2535	-0.02582	71.934	-0.03711	121.997	-0.00573
-58.7729	-0.00512	21.2633	-0.01672	41.2737	-0.02579	71.9761	-0.03709	122.018	0.0028
-58.7528	-0.00545	21.2835	-0.01678	41.2938	-0.02563	71.9963	-0.03722	122.06	-0.00317
-58.7107	-0.00555	21.3255	-0.01676	41.314	-0.02566	72.0164	-0.03726	122.08	-0.000986743
-58.6906	-0.00567	21.3457	-0.01678	41.3342	-0.02564	72.0365	-0.03734	122.1	-0.00322
-58.6704	-0.00535	21.3658	-0.01678	41.3763	-0.02561	72.0567	-0.0374	122.12	-0.00253
-58.6502	-0.00574	21.386	-0.0168	41.3964	-0.02555	72.0988	-0.03729	122.14	-0.00362
-58.6301	-0.00556	21.4061	-0.01686	41.4166	-0.02537	72.1189	-0.03724	122.182	0.00155
-58.588	-0.00548	21.4482	-0.01706	41.4399	-0.02531	72.1391	-0.03727	122.202	0.00159
-58.5678	-0.00523	21.4684	-0.01709	41.4601	-0.02526	72.1592	-0.03729	122.223	-0.000968982
-58.5477	-0.00515	21.4885	-0.01697	41.5022	-0.02516	72.1793	-0.03732	122.243	-0.00198
-58.5275	-0.00532	21.5086	-0.01705	41.5224	-0.02509	72.2214	-0.03728	122.263	-0.00116
-58.5074	-0.0051	21.5288	-0.01714	41.543	-0.02501	72.2415	-0.03716	122.305	-0.00493
-58.4653	-0.00519	21.5709	-0.01714	41.5632	-0.02483	72.2617	-0.03713	122.325	-0.00102
-58.4451	-0.00533	21.591	-0.01705	41.5834	-0.02466	72.2818	-0.03699	122.345	-0.00251
-58.425	-0.00546	21.6112	-0.01693	41.6255	-0.02473	72.3019	-0.03699	122.365	-0.00227
-58.4048	-0.0053	21.6313	-0.0168	41.6456	-0.02464	72.344	-0.03698	122.386	-0.000951221
-58.3847	-0.00554	21.6514	-0.01664	41.6658	-0.02474	72.3641	-0.03694	122.428	-0.0034
-58.3426	-0.00556	21.6935	-0.01652	41.686	-0.02473	72.3843	-0.03689	122.448	-0.00568
-58.3224	-0.00575	21.7137	-0.01654	41.7061	-0.02465	72.4044	-0.0368	122.468	-0.000703436
-58.3023	-0.00631	21.7338	-0.01642	41.7482	-0.02461	72.4246	-0.03675	122.488	-0.00449
-58.2821	-0.0065	21.7539	-0.01639	41.7684	-0.02456	72.4667	-0.03676	122.508	-0.00482
-58.262	-0.00638	21.7741	-0.01635	41.7887	-0.02468	72.4868	-0.03671	122.55	-0.00243
-58.2199	-0.00654	21.8162	-0.01604	41.8089	-0.02463	72.5069	-0.03665	122.571	-0.00577
-58.1997	-0.00659	21.8363	-0.016	41.8291	-0.02461	72.527	-0.03659	122.591	-0.00612
-58.1796	-0.00675	21.8565	-0.01593	41.8712	-0.02471	72.5472	-0.03666	122.611	-0.0071
-58.1594	-0.00714	21.8766	-0.01579	41.8914	-0.02482	72.5893	-0.03669	122.631	-0.00459
-58.1393	-0.00706	21.8967	-0.01567	41.9116	-0.02491	72.6094	-0.03665	122.673	-0.00463
-58.0972	-0.00705	21.9388	-0.01558	41.9318	-0.02492	72.6295	-0.03655	122.693	-0.00523
-58.077	-0.00672	21.959	-0.01549	41.9521	-0.02495	72.6496	-0.03658	122.713	0.000983843
-58.0569	-0.00665	21.9791	-0.01546	41.9942	-0.02516	72.6698	-0.03657	122.734	-0.00463
-58.0367	-0.00659	21.9992	-0.01537	42.0143	-0.02515	72.7119	-0.0366	122.754	-0.00418
-58.0166	-0.00617	22.0194	-0.01538	42.0345	-0.0253	72.732	-0.03665	122.796	-0.00196
-57.9745	-0.00662	22.0615	-0.01533	42.0547	-0.02541	72.7521	-0.03667	122.816	-0.0033
-57.9543	-0.00646	22.0816	-0.01521	42.0749	-0.02548	72.7723	-0.03674	122.836	-0.00653
-57.9342	-0.00623	22.1018	-0.01516	42.117	-0.02545	72.7924	-0.03669	122.856	-0.00537
-57.9141	-0.00586	22.1219	-0.01508	42.1371	-0.02551	72.8345	-0.03676	122.876	-0.00942
-57.8939	-0.00577	22.142	-0.01501	42.1573	-0.02575	72.8546	-0.03682	122.918	-0.01085
-57.8518	-0.00548	22.1841	-0.01497	42.1775	-0.02582	72.8747	-0.03688	122.939	-0.00475
-57.8317	-0.00587	22.2043	-0.01509	42.1977	-0.02595	72.8949	-0.03693	122.959	-0.00603
-57.8115	-0.00613	22.2244	-0.01512	42.2398	-0.02593	72.915	-0.03688	122.979	-0.00612
-57.7914	-0.00638	22.2446	-0.01506	42.2599	-0.02605	72.9571	-0.03712	122.999	-0.00429
-57.7712	-0.00622	22.2647	-0.01506	42.2801	-0.02615	72.9772	-0.03715	123.041	-0.00445
-57.7291	-0.0067	22.3068	-0.01536	42.3003	-0.02623	72.9974	-0.03717	123.061	-0.00635
-57.709	-0.00664	22.3269	-0.01532	42.3204	-0.02634	73.0175	-0.03728	123.081	-0.00694
-57.6888	-0.00715	22.3471	-0.01535	42.3625	-0.02645	73.0376	-0.03738	123.102	-0.0099
-57.6686	-0.00723	22.3672	-0.01524	42.3827	-0.02645	73.0797	-0.03756	123.122	-0.00946
-57.6485	-0.00713	22.3873	-0.0153	42.4029	-0.02646	73.0999	-0.03765	123.164	-0.01157
-57.6064	-0.00719	22.4294	-0.01536	42.4232	-0.02647	73.12	-0.03783	123.184	-0.00903
-57.5863	-0.00721	22.4496	-0.01526	42.4434	-0.02648	73.1401	-0.03794	123.204	-0.00823
-57.5661	-0.00714	22.4697	-0.01527	42.4855	-0.02663	73.1602	-0.03802	123.224	-0.00864
-57.5459	-0.0068	22.4899	-0.01523	42.5057	-0.02673	73.2023	-0.03811	123.244	-0.00678
-57.5258	-0.00671	22.51	-0.01542	42.5259	-0.02674	73.2225	-0.03803	123.287	-0.01211
-57.4837	-0.00699	22.5521	-0.01546	42.5461	-0.02679	73.2426	-0.03809	123.307	-0.00415
-57.4635	-0.0064	22.5722	-0.01548	42.5663	-0.02678	73.2627	-0.03816	123.327	-0.00697
-57.4434	-0.00609	22.5924	-0.01567	42.6084	-0.02683	73.2829	-0.03828	123.347	-0.00786
-57.4233	-0.00611	22.6125	-0.01558	42.6285	-0.02682	73.325	-0.03836	123.367	-0.00937
-57.4031	-0.00592	22.6326	-0.01566	42.6487	-0.02667	73.3451	-0.0386	123.409	-0.00672
-57.361	-0.00582	22.6747	-0.01575	42.6688	-0.02673	73.3652	-0.03881	123.429	-0.00859
-57.3409	-0.00591	22.6949	-0.01571	42.6891	-0.02666	73.3854	-0.03901	123.45	-0.01056
-57.3207	-0.00579	22.715	-0.01581	42.7312	-0.02667	73.4055	-0.03902	123.47	-0.00962
-57.3006	-0.00585	22.7352	-0.01598	42.7513	-0.02674	73.4476	-0.03904	123.49	-0.00969
-57.2804	-0.00531	22.7553	-0.01594	42.7715	-0.02685	73.4677	-0.03908	123.532	-0.00914
-57.2383	-0.00521	22.7974	-0.01595	42.7916	-0.02691	73.4878	-0.03905	123.552	-0.00962
-57.2182	-0.00523	22.8175	-0.01578	42.8119	-0.02695	73.508	-0.03894	123.572	-0.00987
-57.198	-0.00536	22.8377	-0.0157	42.854	-0.02704	73.5281	-0.03911	123.592	-0.00885
-57.1778	-0.00514	22.8578	-0.0158	42.8741	-0.02705	73.5702	-0.03904	123.613	-0.01006
-57.1577	-0.00518	22.8779	-0.01584	42.8943	-0.02716	73.5903	-0.03907	123.655	-0.00831
-57.1156	-0.0054	22.92	-0.01572	42.9145	-0.0271	73.6105	-0.03903	123.675	-0.00955
-57.0954	-0.00526	22.9401	-0.01583	42.9346	-0.02711	73.6306	-0.03898	123.695	-0.01051
-57.0753	-0.00499	22.9603	-0.01571	42.9767	-0.02719	73.6508	-0.03903	123.715	-0.00812
-57.0552	-0.0051	22.9804	-0.01566	42.9969	-0.0273	73.6929	-0.03897	123.735	-0.00842
-57.035	-0.00516	23.0006	-0.01558	43.0171	-0.02718	73.713	-0.03906	123.777	-0.01021
-56.9929	-0.00554	23.0427	-0.01555	43.0374	-0.02721	73.7331	-0.03899	123.797	-0.00717
-56.9727	-0.00543	23.0628	-0.01568	43.0576	-0.02734	73.7532	-0.03906	123.818	-0.01025
-56.9526	-0.00542	23.0829	-0.01562	43.0997	-0.0275	73.7734	-0.03899	123.838	-0.01209
-56.9325	-0.00556	23.1031	-0.0154	43.1198	-0.02746	73.8154	-0.03874	123.858	-0.00987
-56.9123	-0.00552	23.1232	-0.01544	43.14	-0.02731	73.8356	-0.03864	123.9	-0.00673
-56.8702	-0.00528	23.1653	-0.01543	43.1601	-0.02724	73.8557	-0.03853	123.92	-0.01614
-56.8501	-0.00576	23.1855	-0.01543	43.1804	-0.02716	73.8758	-0.03844	123.94	-0.00879
-56.8299	-0.0059	23.2056	-0.01532	43.2225	-0.02715	73.8961	-0.03823	123.96	-0.01229
-56.8097	-0.00604	23.2258	-0.01512	43.2426	-0.02701	73.9382	-0.03815	123.981	-0.01293
-56.7896	-0.00573	23.2459	-0.01511	43.2628	-0.02696	73.9583	-0.03802	124.023	-0.01492
-56.7475	-0.00592	23.288	-0.01504	43.2829	-0.02685	73.9784	-0.03781	124.043	-0.01094
-56.7273	-0.00645	23.3081	-0.01508	43.3032	-0.02683	73.9985	-0.03754	124.063	-0.01174
-56.7072	-0.0062	23.3283	-0.01502	43.3453	-0.02691	74.0187	-0.03746	124.083	-0.0103
-56.687	-0.00623	23.3484	-0.01487	43.3654	-0.02698	74.0608	-0.03737	124.103	-0.01185
-56.6669	-0.00601	23.3686	-0.01489	43.3856	-0.0269	74.0809	-0.03721	124.145	-0.007
-56.6248	-0.00601	23.4107	-0.01475	43.4057	-0.02685	74.101	-0.03705	124.166	-0.01213
-56.6046	-0.00589	23.4308	-0.01479	43.426	-0.02695	74.1211	-0.03695	124.186	-0.01151
-56.5845	-0.00586	23.4509	-0.01481	43.468	-0.02696	74.1413	-0.03683	124.206	-0.0108
-56.5643	-0.00629	23.4711	-0.01466	43.4882	-0.02698	74.1834	-0.03675	124.226	-0.01279
-56.5442	-0.00616	23.4912	-0.01464	43.5083	-0.02696	74.2035	-0.03654	124.268	-0.01041
-56.5021	-0.00636	23.5333	-0.01465	43.5285	-0.0269	74.2237	-0.03644	124.288	-0.0125
-56.4819	-0.00575	23.5534	-0.01449	43.5487	-0.02694	74.2438	-0.03651	124.308	-0.00963
-56.4618	-0.00543	23.5736	-0.01448	43.5908	-0.02683	74.2639	-0.03637	124.329	-0.0127
-56.4416	-0.00543	23.5937	-0.01448	43.6111	-0.02678	74.306	-0.03644	124.349	-0.01653
-56.4215	-0.00545	23.6139	-0.0145	43.6324	-0.0267	74.3261	-0.03629	124.391	-0.0108
-56.3794	-0.00543	23.656	-0.01444	43.6526	-0.02665	74.3463	-0.03638	124.411	-0.01098
-56.3592	-0.00573	23.6761	-0.0143	43.6728	-0.02661	74.3664	-0.03628	124.431	-0.01154
-56.3391	-0.0059	23.6962	-0.01422	43.7148	-0.02659	74.3865	-0.03641	124.451	-0.01107
-56.3189	-0.0057	23.7164	-0.0142	43.735	-0.02661	74.4286	-0.03638	124.471	-0.01732
-56.2987	-0.00522	23.7365	-0.01414	43.7552	-0.0265	74.4488	-0.03633	124.513	-0.01146
-56.2566	-0.0054	23.7786	-0.01402	43.7753	-0.02654	74.4689	-0.03649	124.534	-0.0122
-56.2365	-0.00573	23.7988	-0.01388	43.7955	-0.02651	74.489	-0.03666	124.554	-0.01526
-56.2163	-0.0052	23.8189	-0.01382	43.8376	-0.02652	74.5093	-0.03684	124.574	-0.0176
-56.1962	-0.00498	23.839	-0.01369	43.8577	-0.02637	74.5513	-0.03704	124.594	-0.0154
-56.176	-0.00485	23.8592	-0.01377	43.8779	-0.02643	74.5715	-0.03716	124.636	-0.01168
-56.1339	-0.005	23.9013	-0.01364	43.898	-0.02649	74.5916	-0.03728	124.656	-0.01391
-56.1138	-0.00504	23.9214	-0.01353	43.9183	-0.02639	74.6117	-0.03732	124.676	-0.01216
-56.0936	-0.00563	23.9415	-0.01351	43.9603	-0.02647	74.6319	-0.03729	124.697	-0.0123
-56.0735	-0.00578	23.9617	-0.01334	43.9806	-0.02663	74.674	-0.03737	124.717	-0.01315
-56.0533	-0.0054	23.9819	-0.0132	44.0007	-0.02668	74.6941	-0.03748	124.759	-0.0105
-56.0112	-0.00541	24.024	-0.01323	44.0209	-0.02664	74.7142	-0.03754	124.779	-0.01123
-55.9911	-0.00516	24.0441	-0.01314	44.041	-0.02668	74.7343	-0.03774	124.799	-0.00993
-55.9709	-0.0053	24.0642	-0.01323	44.0831	-0.02662	74.7545	-0.03782	124.819	-0.0134
-55.9508	-0.00557	24.0844	-0.01319	44.1033	-0.0267	74.7965	-0.03781	124.839	-0.01079
-55.9306	-0.00574	24.1045	-0.0131	44.1234	-0.02672	74.8167	-0.03797	124.882	-0.01246
-55.8885	-0.00565	24.1466	-0.01295	44.1436	-0.02671	74.8369	-0.03801	124.902	-0.01136
-55.8684	-0.00545	24.1667	-0.01307	44.1638	-0.02665	74.857	-0.03807	124.922	-0.01478
-55.8482	-0.00562	24.1869	-0.01302	44.2058	-0.02668	74.8771	-0.03803	124.942	-0.01597
-55.8281	-0.00521	24.207	-0.01304	44.226	-0.02664	74.9192	-0.03803	124.962	-0.01187
-55.8079	-0.00524	24.2272	-0.01295	44.2462	-0.02657	74.9393	-0.03811	125.004	-0.01228
-55.7658	-0.00529	24.2693	-0.01291	44.2663	-0.02669	74.9595	-0.03808	125.024	-0.01292
-55.7457	-0.00534	24.2894	-0.01284	44.2865	-0.02666	74.9796	-0.03817	125.045	-0.01244
-55.7255	-0.00484	24.3095	-0.01277	44.3287	-0.02679	74.9997	-0.03808	125.065	-0.01123
-55.7054	-0.00479	24.3297	-0.01262	44.3488	-0.02663	75.0418	-0.03818	125.085	-0.01141
-55.6852	-0.00486	24.3498	-0.01265	44.369	-0.02657	75.0619	-0.03839	125.127	-0.01192
-55.6431	-0.00481	24.3919	-0.01266	44.3891	-0.02652	75.0821	-0.03844	125.147	-0.01345
-55.623	-0.00497	24.412	-0.01254	44.4093	-0.02659	75.1022	-0.0385	125.167	-0.01453
-55.6028	-0.00528	24.4321	-0.01237	44.4514	-0.02663	75.1224	-0.03846	125.187	-0.0115
-55.5827	-0.00508	24.4523	-0.01244	44.4715	-0.0267	75.1645	-0.03847	125.208	-0.014
-55.5625	-0.00474	24.4724	-0.01235	44.4917	-0.02689	75.1846	-0.03837	125.25	-0.01208
-55.5204	-0.00505	24.5145	-0.0123	44.5119	-0.02696	75.2047	-0.03831	125.27	-0.01866
-55.5003	-0.0051	24.5346	-0.01223	44.5321	-0.02714	75.2249	-0.03819	125.29	-0.01514
-55.4801	-0.00527	24.5547	-0.01222	44.5742	-0.02717	75.245	-0.03828	125.31	-0.01041
-55.46	-0.00537	24.5749	-0.01228	44.5943	-0.02715	75.2871	-0.03819	125.33	-0.0121
-55.4398	-0.00529	24.595	-0.01242	44.6145	-0.02713	75.3072	-0.03815	125.372	-0.01539
-55.3977	-0.00498	24.6371	-0.01243	44.6347	-0.02728	75.3273	-0.03815	125.393	-0.01578
-55.3776	-0.00491	24.6572	-0.01263	44.6549	-0.02731	75.3475	-0.03811	125.413	-0.01294
-55.3574	-0.00499	24.6774	-0.01272	44.697	-0.02733	75.3676	-0.03818	125.433	-0.01301
-55.3373	-0.005	24.6975	-0.01269	44.7171	-0.02725	75.4097	-0.03817	125.453	-0.01587
-55.3171	-0.00519	24.7176	-0.01277	44.7373	-0.02728	75.4299	-0.03824	125.495	-0.01874
-55.275	-0.00513	24.7597	-0.01282	44.7575	-0.02713	75.45	-0.03837	125.515	-0.01381
-55.2549	-0.00502	24.7798	-0.01284	44.7777	-0.02718	75.4702	-0.03853	125.535	-0.01663
-55.2347	-0.00515	24.8	-0.01278	44.8198	-0.02716	75.4903	-0.03847	125.555	-0.01318
-55.2146	-0.00545	24.8201	-0.01274	44.8399	-0.0273	75.5324	-0.03854	125.576	-0.00951
-55.1944	-0.00543	24.8402	-0.01271	44.8601	-0.02721	75.5526	-0.03864	125.618	-0.01277
-55.1523	-0.00544	24.8823	-0.01251	44.8802	-0.02721	75.5727	-0.03884	125.638	-0.01344
-55.1322	-0.0057	24.9025	-0.01228	44.9005	-0.02718	75.5928	-0.03879	125.658	-0.01271
-55.112	-0.00568	24.9227	-0.01204	44.9426	-0.02719	75.6129	-0.03887	125.678	-0.00827
-55.0919	-0.00543	24.9428	-0.01199	44.9627	-0.02729	75.655	-0.03871	125.698	-0.01211
-55.0717	-0.00513	24.9629	-0.01164	44.9828	-0.02707	75.6752	-0.03878	125.74	-0.01216
-55.0296	-0.0054	25.005	-0.0113	45.003	-0.02705	75.6953	-0.0388	125.761	-0.01245
-55.0095	-0.00546	25.0252	-0.011	45.0232	-0.02702	75.7155	-0.03887	125.781	-0.01184
-54.9893	-0.00552	25.0453	-0.01067	45.0653	-0.02702	75.7356	-0.03891	125.801	-0.01548
-54.9691	-0.00573	25.0654	-0.01027	45.0855	-0.02698	75.7777	-0.03891	125.821	-0.01367
-54.949	-0.00549	25.0856	-0.00995	45.1057	-0.02703	75.7978	-0.03892	125.863	-0.01218
-54.9069	-0.00542	25.1277	-0.00958	45.1258	-0.02694	75.8179	-0.03891	125.883	-0.01362
-54.8868	-0.00551	25.1478	-0.00934	45.1461	-0.02696	75.8381	-0.03877	125.903	-0.01237
-54.8666	-0.00543	25.168	-0.00895	45.1882	-0.02681	75.8582	-0.03872	125.924	-0.01229
-54.8464	-0.00545	25.1881	-0.00841	45.2083	-0.02673	75.9003	-0.03866	125.944	-0.01184
-54.8263	-0.00559	25.2082	-0.00792	45.2285	-0.02666	75.9204	-0.03872	125.986	-0.01369
-54.7842	-0.00531	25.2503	-0.00751	45.2486	-0.02656	75.9405	-0.03867	126.006	-0.01504
-54.764	-0.00478	25.2705	-0.00686	45.2688	-0.02661	75.9607	-0.03864	126.026	-0.01294
-54.7439	-0.00513	25.2906	-0.0063	45.3109	-0.02667	75.9808	-0.03846	126.046	-0.01397
-54.7237	-0.00535	25.3107	-0.0056	45.331	-0.02657	76.0229	-0.03847	126.066	-0.0142
-54.7036	-0.00526	25.3309	-0.00484	45.3512	-0.02655	76.0431	-0.03848	126.109	-0.01106
-54.6615	-0.00525	25.373	-0.00429	45.3713	-0.02655	76.0632	-0.03858	126.129	-0.01364
-54.6413	-0.00516	25.3931	-0.00365	45.3916	-0.02635	76.0834	-0.03852	126.149	-0.01149
-54.6212	-0.00466	25.4133	-0.00287	45.4337	-0.02644	76.1035	-0.03856	126.169	-0.013
-54.601	-0.00463	25.4334	-0.00194	45.4539	-0.0265	76.1456	-0.0386	126.189	-0.01277
-54.5809	-0.00416	25.4535	-0.00116	45.4749	-0.02644	76.1657	-0.03859	126.231	-0.01287
-54.5388	-0.00449	25.4956	-0.000369617	45.4951	-0.02654	76.1858	-0.03866	126.251	-0.01385
-54.5186	-0.00494	25.5158	0.000499742	45.5153	-0.02663	76.206	-0.03872	126.272	-0.0115
-54.4985	-0.00505	25.5359	0.00152	45.5573	-0.02665	76.2261	-0.03861	126.292	-0.01287
-54.4783	-0.00542	25.5561	0.00239	45.5775	-0.02659	76.2682	-0.03863	126.312	-0.01221
-54.4582	-0.00505	25.5762	0.00323	45.5977	-0.02664	76.2883	-0.03853	126.354	-0.01635
-54.4161	-0.0052	25.6183	0.00393	45.6178	-0.02662	76.3085	-0.03838	126.374	-0.01207
-54.3959	-0.00545	25.6384	0.00481	45.638	-0.02678	76.3286	-0.03833	126.394	-0.01076
-54.3758	-0.00534	25.6586	0.00549	45.6801	-0.02674	76.3488	-0.03831	126.414	-0.01508
-54.3556	-0.00539	25.6787	0.00606	45.7002	-0.02684	76.3909	-0.03822	126.435	-0.01073
-54.3355	-0.00548	25.6988	0.00665	45.7204	-0.02689	76.411	-0.03808	126.477	-0.01311
-54.2934	-0.00577	25.7409	0.00714	45.7405	-0.02688	76.4311	-0.0381	126.497	-0.01151
-54.2733	-0.00595	25.7611	0.00757	45.7608	-0.02687	76.4512	-0.03803	126.517	-0.01222
-54.2531	-0.00609	25.7812	0.00798	45.8029	-0.02681	76.4714	-0.03807	126.537	-0.01465
-54.2329	-0.00637	25.8014	0.00833	45.823	-0.02683	76.5135	-0.03812	126.557	-0.01639
-54.2128	-0.00594	25.8215	0.00865	45.8432	-0.02695	76.5336	-0.03824	126.599	-0.01429
-54.1707	-0.00582	25.8636	0.00883	45.8633	-0.02718	76.5537	-0.0383	126.619	-0.01622
-54.1505	-0.00583	25.8837	0.00892	45.8835	-0.02723	76.5738	-0.03834	126.64	-0.01803
-54.1304	-0.00581	25.9039	0.00896	45.9256	-0.02739	76.594	-0.03853	126.66	-0.01004
-54.1102	-0.00573	25.924	0.00904	45.9458	-0.02742	76.636	-0.03859	126.68	-0.01238
-54.0901	-0.00521	25.9441	0.00901	45.9659	-0.02746	76.6562	-0.0388	126.722	-0.01706
-54.048	-0.00575	25.9862	0.00894	45.9861	-0.0275	76.6763	-0.03897	126.742	-0.01558
-54.0278	-0.00556	26.0064	0.00883	46.0062	-0.02776	76.6965	-0.0391	126.762	-0.0134
-54.0077	-0.00521	26.0265	0.00868	46.0483	-0.02761	76.7166	-0.0392	126.782	-0.01645
-53.9875	-0.00527	26.0466	0.00843	46.0685	-0.02772	76.7587	-0.03941	126.803	-0.01835
-53.9674	-0.00497	26.0668	0.00822	46.0886	-0.02769	76.7788	-0.03958	126.845	-0.01222
-53.9253	-0.00507	26.1089	0.00796	46.1088	-0.0278	76.7989	-0.0396	126.865	-0.01205
-53.9051	-0.0052	26.129	0.00743	46.129	-0.02766	76.8191	-0.03962	126.885	-0.01326
-53.885	-0.00473	26.1492	0.00704	46.1711	-0.02769	76.8392	-0.03971	126.905	-0.01587
-53.8648	-0.00482	26.1694	0.00652	46.1913	-0.02753	76.8813	-0.03987	126.925	-0.01642
-53.8447	-0.00486	26.1895	0.00615	46.2115	-0.02744	76.9014	-0.04012	126.967	-0.01091
-53.8026	-0.0048	26.2316	0.00555	46.2316	-0.02762	76.9216	-0.04014	126.988	-0.01194
-53.7824	-0.00444	26.2517	0.00492	46.2518	-0.0277	76.9417	-0.04016	127.008	-0.01315
-53.7623	-0.004	26.2719	0.00414	46.2939	-0.02776	76.9619	-0.04024	127.028	-0.01278
-53.7421	-0.00436	26.292	0.00333	46.314	-0.02769	77.004	-0.04033	127.048	-0.01269
-53.7219	-0.00447	26.3121	0.00243	46.3342	-0.02762	77.0241	-0.04043	127.09	-0.0124
-53.6799	-0.00474	26.3542	0.00156	46.3543	-0.02769	77.0442	-0.04033	127.11	-0.01471
-53.6597	-0.00511	26.3743	0.000754895	46.3746	-0.02774	77.0644	-0.04016	127.13	-0.01336
-53.6395	-0.00511	26.3945	-4.24179e-05	46.4195	-0.02775	77.0845	-0.04017	127.151	-0.01578
-53.6194	-0.00506	26.4146	-0.000939054	46.4397	-0.02799	77.1266	-0.04003	127.171	-0.0175
-53.5992	-0.00502	26.4348	-0.00196	46.4598	-0.02812	77.1467	-0.03984	127.213	-0.01482
-53.5572	-0.00517	26.4769	-0.00286	46.4841	-0.02814	77.1668	-0.03947	127.233	-0.01329
-53.537	-0.00506	26.497	-0.00375	46.5043	-0.02824	77.1869	-0.03921	127.253	-0.01654
-53.5168	-0.00499	26.5172	-0.00468	46.5464	-0.02832	77.2071	-0.03886	127.273	-0.01627
-53.4967	-0.00477	26.5373	-0.00553	46.5665	-0.02831	77.2492	-0.03854	127.293	-0.01146
-53.4765	-0.00463	26.5574	-0.00644	46.5867	-0.02846	77.2693	-0.03819	127.335	-0.01606
-53.4344	-0.00463	26.5995	-0.00746	46.6069	-0.02848	77.2895	-0.03768	127.356	-0.01844
-53.4143	-0.00442	26.6196	-0.00828	46.6271	-0.02844	77.3096	-0.03711	127.376	-0.01558
-53.3941	-0.00407	26.6398	-0.00889	46.6692	-0.02848	77.3297	-0.03647	127.396	-0.01849
-53.374	-0.00413	26.6599	-0.00943	46.6893	-0.02854	77.3718	-0.03585	127.416	-0.01528
-53.3538	-0.00374	26.6801	-0.01007	46.7095	-0.02864	77.3919	-0.03521	127.458	-0.00903
-53.3117	-0.00365	26.7222	-0.01047	46.7297	-0.02881	77.412	-0.03456	127.478	-0.01214
-53.2916	-0.00375	26.7423	-0.01086	46.7498	-0.02886	77.4322	-0.03383	127.498	-0.01505
-53.2714	-0.004	26.7624	-0.01115	46.7919	-0.02865	77.4523	-0.03311	127.519	-0.01675
-53.2512	-0.00438	26.7826	-0.01163	46.8121	-0.02874	77.4944	-0.03246	127.539	-0.01425
-53.2311	-0.00465	26.8027	-0.01193	46.8323	-0.02875	77.5145	-0.03167	127.581	-0.01534
-53.189	-0.00463	26.8448	-0.01228	46.8524	-0.02887	77.5347	-0.03086	127.601	-0.01298
-53.1688	-0.00442	26.865	-0.01248	46.8726	-0.02896	77.5549	-0.0301	127.621	-0.01484
-53.1487	-0.00394	26.8851	-0.01261	46.9147	-0.02906	77.575	-0.02927	127.641	-0.01145
-53.1285	-0.00341	26.9053	-0.01273	46.9348	-0.02918	77.6171	-0.02833	127.661	-0.01496
-53.1084	-0.00292	26.9254	-0.01262	46.955	-0.02933	77.6372	-0.02746	127.704	-0.01527
-53.0663	-0.00255	26.9675	-0.01246	46.9752	-0.02926	77.6573	-0.02682	127.724	-0.01235
-53.0461	-0.0016	26.9876	-0.01231	46.9954	-0.02932	77.6775	-0.02607	127.744	-0.01449
-53.026	-0.000781547	27.0077	-0.01212	47.0375	-0.02942	77.6976	-0.02528	127.764	-0.01459
-53.0058	0.000180229	27.0279	-0.01191	47.0577	-0.02968	77.7397	-0.02456	127.784	-0.01108
-52.9857	0.000746629	27.048	-0.01163	47.0778	-0.0298	77.7598	-0.02383	127.826	-0.01422
-52.9436	0.00139	27.0901	-0.01131	47.098	-0.02987	77.7799	-0.02313	127.846	-0.01223
-52.9234	0.00219	27.1103	-0.0108	47.1183	-0.02991	77.8001	-0.02248	127.867	-0.01578
-52.9033	0.00299	27.1304	-0.0102	47.1603	-0.02983	77.8202	-0.02185	127.887	-0.0147
-52.8831	0.00395	27.1506	-0.00952	47.1805	-0.02987	77.8623	-0.02127	127.907	-0.01869
-52.863	0.00484	27.1707	-0.00875	47.2007	-0.02976	77.8825	-0.02061	127.949	-0.01575
-52.8209	0.00534	27.2128	-0.00793	47.2208	-0.02978	77.9026	-0.01986	127.969	-0.01715
-52.8007	0.00582	27.2329	-0.00695	47.241	-0.02992	77.9227	-0.01915	127.989	-0.01704
-52.7806	0.00598	27.253	-0.00614	47.2831	-0.02979	77.9429	-0.01853	128.009	-0.01239
-52.7604	0.00632	27.2732	-0.00512	47.3032	-0.02988	77.985	-0.0179	128.03	-0.01422
-52.7403	0.00657	27.2933	-0.00415	47.3234	-0.02978	78.0051	-0.01726	128.072	-0.01207
-52.6982	0.00687	27.3354	-0.00309	47.3436	-0.02971	78.0252	-0.01667	128.092	-0.01312
-52.678	0.00717	27.3556	-0.00212	47.3637	-0.02955	78.0453	-0.01603	128.112	-0.0115
-52.6579	0.00762	27.3757	-0.000994765	47.4058	-0.02959	78.0654	-0.01543	128.132	-0.01306
-52.6377	0.00781	27.3958	-3.46716e-05	47.4259	-0.02959	78.1075	-0.01482	128.152	-0.01228
-52.6176	0.00798	27.416	0.000999796	47.4461	-0.0296	78.1277	-0.01407	128.194	-0.01679
-52.5755	0.00832	27.4581	0.00203	47.4708	-0.02968	78.1478	-0.01323	128.214	-0.01372
-52.5553	0.00887	27.4782	0.003	47.491	-0.02978	78.168	-0.01255	128.235	-0.0137
-52.5352	0.00908	27.4983	0.00392	47.5331	-0.02976	78.1881	-0.01205	128.255	-0.01612
-52.515	0.00942	27.5185	0.00462	47.5533	-0.02966	78.2302	-0.01139	128.275	-0.01587
-52.4949	0.00929	27.5386	0.00535	47.5735	-0.02965	78.2503	-0.01058	128.317	-0.01466
-52.4528	0.00957	27.5807	0.00604	47.5937	-0.02973	78.2705	-0.0098	128.337	-0.01314
-52.4326	0.01014	27.6008	0.00674	47.6139	-0.02958	78.2906	-0.00909	128.357	-0.01449
-52.4125	0.01076	27.621	0.00729	47.656	-0.02955	78.3107	-0.00826	128.377	-0.01163
-52.3923	0.01107	27.6411	0.00796	47.6761	-0.02956	78.3528	-0.0074	128.398	-0.01331
-52.3721	0.01139	27.6613	0.0085	47.6963	-0.02942	78.3729	-0.00659	128.44	-0.01583
-52.3301	0.0117	27.7034	0.00909	47.7165	-0.02958	78.3931	-0.00581	128.46	-0.01406
-52.3099	0.01195	27.7235	0.00939	47.7366	-0.0296	78.4132	-0.00503	128.48	-0.01514
-52.2897	0.01219	27.7437	0.00972	47.7787	-0.02957	78.4334	-0.00422	128.5	-0.01308
-52.2696	0.0123	27.7638	0.00998	47.7989	-0.02964	78.4754	-0.00353	128.52	-0.01676
-52.2495	0.0123	27.784	0.01019	47.8191	-0.02962	78.4956	-0.00279	128.562	-0.01526
-52.2073	0.01223	27.8261	0.01023	47.8392	-0.02969	78.5157	-0.00191	128.583	-0.01467
-52.1872	0.0121	27.8462	0.01029	47.8594	-0.02962	78.5358	-0.00129	128.603	-0.01624
-52.167	0.01252	27.8663	0.0104	47.9015	-0.02969	78.556	-0.000404152	128.623	-0.01879
-52.1469	0.01244	27.8864	0.01035	47.9217	-0.02993	78.5981	0.000290723	128.643	-0.01428
-52.1267	0.01272	27.9066	0.01008	47.9426	-0.02994	78.6182	0.00111	128.685	-0.01597
-52.0846	0.01244	27.9487	0.00998	47.9628	-0.02982	78.6383	0.00193	128.705	-0.01696
-52.0645	0.0124	27.9688	0.00976	47.9829	-0.02977	78.6584	0.00264	128.725	-0.01432
-52.0443	0.01236	27.9889	0.00927	48.025	-0.02982	78.6786	0.00337	128.746	-0.01453
-52.0242	0.01213	28.0091	0.00877	48.0451	-0.03012	78.7207	0.00419	128.766	-0.01393
-52.004	0.01196	28.0292	0.00831	48.0653	-0.0301	78.7408	0.00507	128.808	-0.01789
-51.9619	0.01228	28.0713	0.00775	48.0855	-0.03019	78.7609	0.0059	128.828	-0.01906
-51.9418	0.0126	28.0914	0.00732	48.1057	-0.03014	78.7811	0.00663	128.848	-0.01716
-51.9216	0.01256	28.1115	0.00676	48.1478	-0.03003	78.8012	0.00738	128.868	-0.01494
-51.9015	0.01263	28.1317	0.00601	48.168	-0.03006	78.8433	0.0081	128.888	-0.01739
-51.8813	0.01298	28.1518	0.00538	48.1882	-0.03012	78.8635	0.00881	128.931	-0.01466
-51.8392	0.0136	28.1939	0.00448	48.2083	-0.03009	78.8836	0.00954	128.951	-0.01313
-51.8191	0.01418	28.214	0.00368	48.2285	-0.03019	78.9037	0.01027	128.971	-0.01508
-51.7989	0.01446	28.2341	0.00282	48.2706	-0.03025	78.9238	0.01101	128.991	-0.01759
-51.7788	0.01445	28.2543	0.00176	48.2908	-0.03027	78.9659	0.01153	129.011	-0.01627
-51.7586	0.01443	28.2744	0.000781082	48.3109	-0.03026	78.9861	0.0121	129.053	-0.01929
-51.7165	0.01443	28.3165	-0.000130226	48.3311	-0.03039	79.0062	0.01274	129.073	-0.01821
-51.6964	0.01412	28.3366	-0.00119	48.3513	-0.03045	79.0263	0.01344	129.094	-0.01931
-51.6762	0.01406	28.3568	-0.00208	48.3934	-0.03047	79.0465	0.01399	129.114	-0.01942
-51.6561	0.01328	28.3769	-0.00295	48.4135	-0.03051	79.0885	0.01472	129.134	-0.0151
-51.6359	0.01298	28.397	-0.00385	48.4337	-0.03043	79.1087	0.01542	129.176	-0.01794
-51.5938	0.01197	28.4391	-0.00475	48.4539	-0.03057	79.1288	0.01615	129.196	-0.01579
-51.5737	0.0114	28.4592	-0.00555	48.4741	-0.03081	79.149	0.0169	129.216	-0.01497
-51.5535	0.0108	28.4794	-0.00646	48.5162	-0.03062	79.1691	0.01763	129.236	-0.01343
-51.5334	0.00982	28.4995	-0.00703	48.5364	-0.03055	79.2112	0.01833	129.257	-0.01581
-51.5132	0.00905	28.5196	-0.00778	48.5574	-0.03065	79.2313	0.01902	129.299	-0.01652
-51.4711	0.00825	28.5617	-0.00848	48.5776	-0.03082	79.2514	0.01961	129.319	-0.01508
-51.451	0.00738	28.5819	-0.00908	48.5978	-0.03082	79.2716	0.02036	129.339	-0.01725
-51.4308	0.00663	28.6021	-0.0096	48.6399	-0.03102	79.2917	0.0211	129.359	-0.01586
-51.4107	0.00606	28.6222	-0.00995	48.66	-0.03104	79.3338	0.02174	129.379	-0.01837
-51.3905	0.00576	28.6423	-0.01029	48.6801	-0.03111	79.3539	0.02236	129.421	-0.01729
-51.3484	0.00587	28.6844	-0.01061	48.7003	-0.03135	79.3741	0.02299	129.441	-0.01869
-51.3283	0.00557	28.7046	-0.01078	48.7205	-0.03141	79.3942	0.02376	129.462	-0.0186
-51.3081	0.00499	28.7247	-0.01097	48.7626	-0.03136	79.4143	0.02442	129.482	-0.01554
-51.288	0.00474	28.7448	-0.01122	48.7828	-0.03131	79.4564	0.0251	129.502	-0.02396
-51.2678	0.00464	28.7649	-0.01101	48.8029	-0.03121	79.4766	0.02583	129.544	-0.01505
-51.2257	0.00453	28.807	-0.0108	48.8231	-0.03117	79.4967	0.02652	129.564	-0.0188
-51.2056	0.00417	28.8272	-0.01068	48.8433	-0.03108	79.5168	0.0272	129.584	-0.01775
-51.1854	0.00387	28.8473	-0.01044	48.8854	-0.03109	79.5369	0.02797	129.604	-0.00836
-51.1653	0.00367	28.8675	-0.01003	48.9056	-0.03096	79.579	0.02843	129.625	0.00939
-51.1451	0.0038	28.8876	-0.00968	48.9258	-0.0308	79.5992	0.02911	129.667	0.04917
-51.103	0.00331	28.9297	-0.00933	48.9459	-0.03085	79.6193	0.02982	129.687	0.06816
-51.0829	0.00339	28.9499	-0.00896	48.9661	-0.03059	79.6394	0.0305	129.707	0.08881
-51.0627	0.00318	28.97	-0.00843	49.0082	-0.03037	79.6596	0.03115	129.727	0.10711
-51.0426	0.00288	28.9901	-0.00796	49.0283	-0.03027	79.7017	0.03187	129.747	0.12743
-51.0224	0.00242	29.0102	-0.00744	49.0485	-0.03019	79.7218	0.03283	129.789	0.17009
-50.9803	0.00195	29.0523	-0.00692	49.0686	-0.02985	79.7419	0.03354	129.81	0.19312
-50.9602	0.00171	29.0725	-0.00611	49.0888	-0.02933	79.7621	0.03441	129.83	0.22065
-50.94	0.00121	29.0926	-0.0053	49.1309	-0.02906	79.7822	0.03546	129.85	0.2357
-50.9199	0.000737025	29.1127	-0.00439	49.151	-0.02859	79.8243	0.03622	129.87	0.25675
-50.8997	0.000769098	29.1329	-0.00351	49.1712	-0.028	79.8444	0.03721	129.912	0.30632
-50.8576	0.000649385	29.1749	-0.00249	49.1914	-0.02756	79.8646	0.03798	129.932	0.3299
-50.8375	0.000393086	29.1951	-0.00163	49.2117	-0.02709	79.8847	0.03875	129.952	0.36083
-50.8173	0.00028684	29.2153	-0.000782229	49.2538	-0.02658	79.9048	0.03945	129.973	0.39134
-50.7972	0.000107622	29.2354	0.000200706	49.2739	-0.02601	79.9469	0.04021	129.993	0.41848
-50.777	-0.000105854	29.2555	0.00122	49.2942	-0.02532	79.9671	0.04099	130.035	0.46348
-50.7349	-0.000411819	29.2976	0.0021	49.3143	-0.02466	79.9872	0.04156	130.055	0.48714
-50.7148	-0.000670831	29.3177	0.0031	49.3345	-0.02387	80.0073	0.04224	130.075	0.50208
-50.6946	-0.000924896	29.3379	0.00386	49.3766	-0.02324	80.0275	0.04295	130.095	0.53174
-50.6745	-0.00093501	29.358	0.00477	49.3967	-0.02263	80.0696	0.04366	130.115	0.5725
-50.6543	-0.00118	29.3782	0.00564	49.4169	-0.02191	80.0897	0.04439	130.157	0.61996
-50.6122	-0.00128	29.4203	0.00626	49.4371	-0.02117	80.1099	0.04509	130.178	0.64649
-50.5921	-0.00138	29.4404	0.00702	49.4573	-0.0204	80.13	0.04583	130.198	0.66841
-50.5719	-0.00147	29.4606	0.00759	49.4994	-0.01968	80.1501	0.04641	130.218	0.68999
-50.5518	-0.00142	29.4807	0.00793	49.5196	-0.01894	80.1922	0.04713	130.238	0.71219
-50.5316	-0.00183	29.5008	0.00851	49.5397	-0.01822	80.2123	0.04785	130.28	0.76741
-50.4895	-0.00206	29.5429	0.00896	49.5599	-0.01742	80.2326	0.04862	130.3	0.80071
-50.4694	-0.00228	29.5631	0.0093	49.5801	-0.01675	80.2528	0.04936	130.32	0.82601
-50.4492	-0.00286	29.5832	0.0097	49.6222	-0.01606	80.2729	0.05001	130.341	0.85021
-50.4291	-0.00246	29.6034	0.01005	49.6424	-0.01526	80.315	0.05093	130.361	0.87291
-50.4089	-0.00198	29.6235	0.01028	49.6626	-0.01455	80.3351	0.05169	130.403	0.92748
-50.3668	-0.00177	29.6656	0.0107	49.6827	-0.01386	80.3552	0.05262	130.423	0.95641
-50.3467	-0.00111	29.6857	0.01085	49.7029	-0.01313	80.3754	0.05341	130.443	0.98264
-50.3265	-3.67275e-05	29.7059	0.01102	49.745	-0.01219	80.3955	0.05416	130.463	1.01259
-50.3064	0.000494889	29.726	0.01122	49.7651	-0.01153	80.4376	0.05485	130.483	1.0388
-50.2863	0.00123	29.7461	0.01105	49.7854	-0.01083	80.4577	0.05555	130.526	1.08263
-50.2441	0.00209	29.7882	0.01097	49.8056	-0.01012	80.4779	0.05622	130.546	1.09835
-50.224	0.00284	29.8084	0.01097	49.8258	-0.00937	80.498	0.05698	130.566	1.11714
-50.2039	0.00326	29.8285	0.01074	49.8679	-0.0086	80.5181	0.05773	130.586	1.14315
-50.1837	0.00383	29.8487	0.01055	49.888	-0.00789	80.5602	0.05818	130.606	1.1632
-50.1636	0.00478	29.8688	0.01016	49.9081	-0.00724	80.5803	0.05876	130.648	1.20829
-50.1215	0.00565	29.9109	0.00986	49.9283	-0.00642	80.6005	0.05938	130.668	1.22476
-50.1013	0.00634	29.931	0.00945	49.9485	-0.0056	80.6206	0.05992	130.689	1.24868
-50.0811	0.0069	29.9512	0.00884	49.9906	-0.00482	80.6407	0.06016	130.709	1.26481
-50.061	0.00724	29.9713	0.00837	50.0108	-0.00389	80.6828	0.06053	130.729	1.2842
-50.0408	0.00725	29.9915	0.00782	50.031	-0.00298	80.703	0.06089	130.771	1.32145
-49.9987	0.00739	30.0336	0.00726	50.0511	-0.0023	80.7231	0.06122	130.791	1.3433
-49.9786	0.0078	30.0537	0.00651	50.0714	-0.00136	80.7432	0.06129	130.811	1.35953
-49.9584	0.00797	30.0738	0.00582	50.1135	-0.000582226	80.7633	0.06149	130.831	1.38457
-49.9383	0.00844	30.094	0.00506	50.1336	0.000193186	80.8054	0.06156	130.852	1.40223
-49.9181	0.0087	30.1141	0.0042	50.1538	0.000942539	80.8255	0.06173	130.894	1.45441
-49.876	0.009	30.1562	0.00322	50.1776	0.00178	80.8458	0.06172	130.914	1.47276
-49.8559	0.00967	30.1763	0.00239	50.1978	0.00262	80.873	0.0618	130.934	1.49885
-49.8358	0.0102	30.1965	0.00155	50.2399	0.00353	80.8932	0.06161	130.954	1.51929
-49.8156	0.01031	30.2166	0.000626081	50.2601	0.00437	80.94	0.0614	130.974	1.54845
-49.7955	0.01054	30.2368	-0.000157924	50.2829	0.00517	80.9602	0.06125	131.016	1.59314
-49.7534	0.01071	30.2788	-0.000982068	50.303	0.00626	80.9804	0.06082	131.036	1.60683
-49.7332	0.01071	30.299	-0.00171	50.3232	0.00702	81.0005	0.06052	131.057	1.62154
-49.7131	0.01081	30.3249	-0.00259	50.3653	0.00776	81.0207	0.05987	131.077	1.64657
-49.6929	0.01129	30.3451	-0.00339	50.3856	0.00863	81.0628	0.0591	131.097	1.66708
-49.6727	0.01172	30.3653	-0.00401	50.406	0.00947	81.0829	0.05853	131.139	1.7123
-49.6306	0.01171	30.4074	-0.00467	50.4262	0.01039	81.103	0.05774	131.159	1.73512
-49.6105	0.01173	30.4276	-0.00526	50.4464	0.01121	81.1231	0.05696	131.179	1.75242
-49.5903	0.01175	30.4477	-0.00577	50.4885	0.012	81.1433	0.05617	131.199	1.78276
-49.5702	0.012	30.4678	-0.00626	50.5086	0.01286	81.1854	0.05546	131.22	1.80441
-49.55	0.01238	30.488	-0.00669	50.5288	0.01367	81.2055	0.05467	131.262	1.86076
-49.5079	0.01276	30.5301	-0.00703	50.5528	0.01442	81.2257	0.05365	131.282	1.88648
-49.4878	0.01312	30.5502	-0.00706	50.573	0.01504	81.2458	0.05292	131.302	1.91172
-49.4676	0.01345	30.5703	-0.00739	50.6151	0.01554	81.2659	0.05193	131.322	1.94017
-49.4475	0.01376	30.5905	-0.00753	50.6352	0.01616	81.308	0.05112	131.342	1.97561
-49.4273	0.01428	30.6106	-0.00764	50.6554	0.01653	81.3281	0.05016	131.384	2.04115
-49.3852	0.01426	30.6527	-0.00761	50.6756	0.01701	81.3483	0.04929	131.405	2.0694
-49.3651	0.01435	30.6728	-0.00756	50.6959	0.01728	81.3684	0.0484	131.425	2.09452
-49.3449	0.01441	30.693	-0.00751	50.738	0.01763	81.3885	0.04748	131.445	2.12672
-49.3248	0.01421	30.7131	-0.00758	50.7581	0.01791	81.4306	0.04668	131.465	2.1554
-49.3046	0.01391	30.7333	-0.00734	50.7783	0.01808	81.4507	0.04575	131.507	2.2227
-49.2625	0.01387	30.7754	-0.00695	50.7985	0.01809	81.4709	0.04501	131.527	2.24634
-49.2424	0.01387	30.7955	-0.00656	50.8186	0.01798	81.491	0.04404	131.547	2.27538
-49.2222	0.01382	30.8156	-0.00625	50.8607	0.01793	81.5111	0.04321	131.568	2.29957
-49.2021	0.01368	30.8358	-0.00562	50.8809	0.0179	81.5532	0.04243	131.588	2.32592
-49.1819	0.01345	30.8559	-0.00527	50.901	0.01791	81.5734	0.04151	131.63	2.38088
-49.1398	0.01326	30.898	-0.00469	50.9212	0.01762	81.5935	0.0408	131.65	2.40663
-49.1197	0.01341	30.9182	-0.00429	50.9414	0.01731	81.6136	0.03993	131.67	2.43105
-49.0995	0.0138	30.9383	-0.00357	50.9834	0.01714	81.6338	0.03919	131.69	2.46503
-49.0794	0.01412	30.9584	-0.00286	51.0037	0.01672	81.6758	0.03839	131.71	2.49174
-49.0592	0.01474	30.9786	-0.00226	51.0239	0.01627	81.696	0.03756	131.753	2.54538
-49.0171	0.01482	31.0207	-0.00132	51.0442	0.01571	81.7161	0.03675	131.773	2.57321
-48.997	0.01538	31.0408	-0.000417992	51.0644	0.01516	81.7362	0.03592	131.793	2.59687
-48.9768	0.0156	31.0609	0.000408903	51.1065	0.01456	81.7563	0.0352	131.813	2.6263
-48.9567	0.01528	31.0811	0.00123	51.1267	0.01388	81.7984	0.03446	131.833	2.65122
-48.9365	0.01515	31.1013	0.00217	51.1468	0.01326	81.8186	0.03372	131.875	2.70956
-48.8944	0.01452	31.1434	0.00304	51.167	0.01262	81.8387	0.033	131.895	2.73555
-48.8743	0.01425	31.1635	0.00391	51.1872	0.01172	81.8588	0.0323	131.916	2.76439
-48.8541	0.01346	31.1836	0.00478	51.2293	0.01094	81.879	0.03154	131.936	2.7961
-48.834	0.01268	31.2037	0.00574	51.2495	0.01018	81.9211	0.03082	131.956	2.82807
-48.8138	0.01197	31.2239	0.00661	51.2697	0.00938	81.9412	0.02996	131.998	2.88572
-48.7717	0.01125	31.266	0.00753	51.2898	0.00843	81.9613	0.02926	132.018	2.8971
-48.7516	0.01017	31.2861	0.0083	51.3101	0.00756	81.9815	0.02842	132.038	2.89941
-48.7314	0.00934	31.3063	0.00898	51.3522	0.00677	82.0016	0.02775	132.058	2.90268
-48.7112	0.00866	31.3264	0.00963	51.3723	0.00611	82.0437	0.02704	132.079	2.9043
-48.6911	0.0079	31.3466	0.01009	51.3925	0.00529	82.0639	0.0263	132.121	2.8987
-48.649	0.00718	31.3887	0.01065	51.4127	0.00462	82.084	0.02552	132.141	2.88908
-48.6288	0.00687	31.4088	0.01112	51.4328	0.00387	82.1041	0.0248	132.161	2.87547
-48.6087	0.00662	31.429	0.01158	51.4749	0.00318	82.1242	0.0238	132.181	2.84796
-48.5885	0.00617	31.4491	0.01185	51.495	0.00243	82.1663	0.02321	132.201	2.81453
-48.5684	0.00591	31.4692	0.0122	51.5152	0.00172	82.1866	0.02259	132.243	2.74866
-48.5263	0.00523	31.5113	0.01245	51.5354	0.00109	82.2067	0.02173	132.263	2.72054
-48.5061	0.00525	31.5315	0.0126	51.5556	0.000348453	82.2268	0.02088	132.284	2.68752
-48.486	0.00468	31.5516	0.01278	51.5977	-0.000325157	82.247	0.02004	132.304	2.66401
-48.4658	0.00446	31.5717	0.01286	51.6179	-0.000993702	82.2891	0.01925	132.332	2.61941
-48.4457	0.00461	31.5919	0.01296	51.6381	-0.00156	82.3092	0.01866	132.374	2.56082
-48.4036	0.00406	31.634	0.0128	51.6583	-0.00219	82.3293	0.01786	132.394	2.52966
-48.3834	0.00391	31.6541	0.01275	51.6785	-0.00293	82.3495	0.01697	132.421	2.49073
-48.3633	0.00346	31.6743	0.01261	51.7206	-0.00374	82.3696	0.01634	132.441	2.4651
-48.3431	0.003	31.6944	0.01235	51.7407	-0.00434	82.4117	0.0155	132.461	2.43835
-48.323	0.00262	31.7145	0.01209	51.7609	-0.00517	82.4319	0.01464	132.503	2.38154
-48.2809	0.00223	31.7566	0.0117	51.781	-0.00591	82.452	0.01368	132.524	2.35628
-48.2607	0.00208	31.7767	0.01135	51.8012	-0.00667	82.4721	0.01303	132.544	2.32698
-48.2406	0.00228	31.7969	0.0107	51.8433	-0.00743	82.4923	0.01218	132.564	2.29815
-48.2204	0.00189	31.817	0.0103	51.8634	-0.00813	82.5344	0.0115	132.584	2.26963
-48.2003	0.00142	31.8371	0.00989	51.8836	-0.00886	82.5545	0.01065	132.626	2.21826
-48.1582	0.00136	31.8792	0.00914	51.9038	-0.0096	82.5747	0.00991	132.646	2.19087
-48.138	0.00151	31.8994	0.00836	51.924	-0.01041	82.5948	0.00923	132.666	2.1656
-48.1179	0.00163	31.9195	0.0077	51.9661	-0.01103	82.6149	0.0086	132.686	2.14032
-48.0977	0.00168	31.9396	0.00697	51.9862	-0.01192	82.657	0.00784	132.706	2.11452
-48.0776	0.00163	31.9598	0.00641	52.0064	-0.01278	82.6771	0.00717	132.749	2.05965
-48.0355	0.00172	32.0019	0.0059	52.0265	-0.01365	82.6973	0.00631	132.769	2.03301
-48.0153	0.00209	32.022	0.00514	52.0467	-0.01455	82.7174	0.00539	132.789	2.00742
-47.9952	0.00214	32.0421	0.00437	52.0888	-0.0154	82.7375	0.00475	132.809	1.97865
-47.975	0.00242	32.0622	0.00374	52.1089	-0.01612	82.7796	0.00385	132.829	1.9573
-47.9549	0.00218	32.0824	0.00306	52.1291	-0.01691	82.7998	0.00324	132.871	1.903
-47.9128	0.00147	32.1245	0.0027	52.1493	-0.01792	82.82	0.00259	132.891	1.87988
-47.8926	0.0013	32.1446	0.00231	52.1694	-0.01874	82.8401	0.00182	132.912	1.85631
-47.8725	0.000832323	32.1647	0.00199	52.2115	-0.0196	82.8602	0.00111	132.932	1.82986
-47.8523	0.000594395	32.1848	0.0016	52.2317	-0.02068	82.9023	0.000320259	132.952	1.80219
-47.8322	0.000384265	32.205	0.00117	52.2518	-0.02153	82.9224	-0.000418202	132.994	1.75425
-47.7901	-0.000103927	32.2471	0.000914454	52.272	-0.02229	82.9426	-0.00107	133.014	1.72814
-47.7699	-0.000333303	32.2672	0.000450955	52.2922	-0.0231	82.9627	-0.00167	133.034	1.70402
-47.7498	-0.000693297	32.2873	-1.49114e-05	52.3343	-0.02402	82.9829	-0.00217	133.054	1.67564
-47.7296	-0.00149	32.3075	-0.000159259	52.3545	-0.02484	83.025	-0.0029	133.074	1.65236
-47.7094	-0.00185	32.3276	-0.000375052	52.3747	-0.02568	83.0451	-0.00375	133.116	1.60167
-47.6674	-0.00158	32.3697	-0.000668601	52.3948	-0.02634	83.0653	-0.00443	133.137	1.57641
-47.6472	-0.00113	32.3899	-0.000941978	52.415	-0.02709	83.0854	-0.00513	133.157	1.54995
-47.6271	-0.000809384	32.41	-0.00107	52.4571	-0.02762	83.1055	-0.00595	133.177	1.53306
-47.6069	-0.000756643	32.4301	-0.00119	52.4772	-0.02819	83.1476	-0.00652	133.197	1.50483
-47.5868	-0.000750577	32.4502	-0.00142	52.4974	-0.02864	83.1678	-0.00729	133.239	1.45324
-47.5447	0.000199567	32.4923	-0.00173	52.5176	-0.02907	83.1879	-0.00785	133.259	1.4348
-47.5245	0.0013	32.5125	-0.0019	52.5378	-0.02931	83.2081	-0.00852	133.279	1.40708
-47.5044	0.00196	32.5326	-0.00224	52.5799	-0.0295	83.2282	-0.00929	133.299	1.38404
-47.4842	0.00276	32.5527	-0.00245	52.6	-0.02985	83.2703	-0.01002	133.32	1.36401
-47.4641	0.00327	32.5729	-0.00264	52.6202	-0.03015	83.2904	-0.01081	133.362	1.31422
-47.422	0.00424	32.615	-0.00274	52.6403	-0.03005	83.3106	-0.01148	133.382	1.29193
-47.4018	0.00463	32.6351	-0.00312	52.6606	-0.03007	83.3307	-0.01225	133.402	1.26511
-47.3817	0.00515	32.6553	-0.00319	52.7027	-0.03012	83.3508	-0.01305	133.422	1.23978
-47.3615	0.0058	32.6754	-0.00341	52.7228	-0.03009	83.3929	-0.01376	133.442	1.21963
-47.3413	0.00609	32.6955	-0.00361	52.743	-0.03008	83.4131	-0.01463	133.484	1.17017
-47.2993	0.0061	32.7376	-0.00397	52.7632	-0.03001	83.4332	-0.01557	133.504	1.14882
-47.2791	0.0063	32.7578	-0.00417	52.7833	-0.02984	83.4534	-0.01629	133.525	1.12522
-47.2589	0.00636	32.7779	-0.00429	52.8254	-0.02946	83.4735	-0.01705	133.545	1.09733
-47.2388	0.00601	32.798	-0.00463	52.8456	-0.029	83.5156	-0.0178	133.565	1.08243
-47.2186	0.00623	32.8182	-0.0048	52.8657	-0.02862	83.5357	-0.01853	133.607	1.02712
-47.1765	0.00658	32.8603	-0.00517	52.8859	-0.02817	83.5559	-0.01944	133.627	1.00774
-47.1564	0.00646	32.8805	-0.00531	52.9061	-0.02767	83.576	-0.0203	133.647	0.9848
-47.1362	0.00644	32.9007	-0.00562	52.9482	-0.02727	83.5961	-0.02107	133.667	0.9616
-47.1161	0.00667	32.9208	-0.0059	52.9684	-0.02667	83.6382	-0.02209	133.687	0.93654
-47.0959	0.00724	32.9409	-0.00612	52.9885	-0.02628	83.6584	-0.02283	133.73	0.88626
-47.0538	0.0082	32.983	-0.00641	53.0087	-0.0257	83.6785	-0.02368	133.75	0.86178
-47.0337	0.00875	33.0031	-0.00649	53.0289	-0.02507	83.6987	-0.02435	133.77	0.83511
-47.0135	0.0092	33.0233	-0.00668	53.071	-0.0244	83.7188	-0.02521	133.79	0.80967
-46.9934	0.01019	33.0434	-0.00674	53.0912	-0.02369	83.7609	-0.02584	133.81	0.78539
-46.9732	0.0106	33.0636	-0.00684	53.1113	-0.02303	83.781	-0.02667	133.852	0.73911
-46.9311	0.01114	33.1057	-0.00711	53.1315	-0.02228	83.8012	-0.02732	133.872	0.71335
-46.911	0.011	33.1258	-0.00708	53.1517	-0.02145	83.8213	-0.0279	133.892	0.69129
-46.8908	0.01155	33.146	-0.00711	53.1938	-0.02077	83.8415	-0.02872	133.913	0.66645
-46.8707	0.01185	33.1661	-0.00716	53.214	-0.02024	83.8836	-0.02967	133.933	0.64014
-46.8505	0.01191	33.1862	-0.00707	53.2341	-0.01944	83.9037	-0.03042	133.975	0.5924
-46.8084	0.01198	33.2283	-0.00707	53.2543	-0.01882	83.9238	-0.03132	133.995	0.56904
-46.7883	0.01238	33.2485	-0.00714	53.2744	-0.01801	83.944	-0.032	134.015	0.5469
-46.7681	0.01207	33.2686	-0.00712	53.3165	-0.01724	83.9641	-0.03288	134.035	0.52953
-46.748	0.01209	33.2888	-0.00703	53.3367	-0.01651	84.0062	-0.03374	134.055	0.49875
-46.7278	0.01194	33.3089	-0.00676	53.3568	-0.01573	84.0264	-0.03458	134.097	0.45676
-46.6857	0.01178	33.351	-0.00662	53.377	-0.01505	84.0465	-0.03563	134.118	0.43172
-46.6656	0.01162	33.3711	-0.00649	53.3972	-0.01424	84.0667	-0.03646	134.138	0.41442
-46.6454	0.01174	33.3913	-0.00641	53.4393	-0.01357	84.0868	-0.0373	134.158	0.39293
-46.6253	0.01189	33.4114	-0.00634	53.4596	-0.01266	84.1289	-0.03796	134.178	0.37271
-46.6051	0.01192	33.4315	-0.00631	53.4798	-0.0118	84.149	-0.03864	134.22	0.32543
-46.563	0.01208	33.4736	-0.00624	53.4999	-0.01099	84.1691	-0.03928	134.24	0.30694
-46.5429	0.01216	33.4938	-0.0062	53.5201	-0.01038	84.1893	-0.04005	134.26	0.28677
-46.5227	0.01222	33.514	-0.00619	53.5622	-0.00962	84.2094	-0.04067	134.28	0.26579
-46.5026	0.01235	33.5341	-0.00578	53.5823	-0.00879	84.2515	-0.0413	134.301	0.24391
-46.4824	0.01205	33.5542	-0.00587	53.6025	-0.00798	84.2716	-0.04186	134.343	0.20533
-46.4403	0.01239	33.5963	-0.00581	53.6226	-0.00707	84.2918	-0.04222	134.363	0.18979
-46.4202	0.01269	33.6165	-0.00576	53.6428	-0.00627	84.3119	-0.04257	134.383	0.164
-46.4	0.01267	33.6366	-0.00571	53.6849	-0.00542	84.3321	-0.04302	134.403	0.14239
-46.3799	0.01239	33.6567	-0.00587	53.705	-0.00453	84.3742	-0.04332	134.423	0.13369
-46.3597	0.01244	33.6769	-0.00586	53.7252	-0.00376	84.3944	-0.04363	134.465	0.11878
-46.3176	0.01261	33.7189	-0.00581	53.7453	-0.00287	84.4145	-0.04379	134.485	0.10311
-46.2975	0.01255	33.742	-0.00566	53.7656	-0.00193	84.4346	-0.04385	134.506	0.07715
-46.2773	0.012	33.7622	-0.00568	53.8077	-0.00118	84.4548	-0.044	134.526	0.04543
-46.2572	0.01216	33.7824	-0.00568	53.8278	-0.000276624	84.4969	-0.04393	134.546	0.02873
-46.237	0.01157	33.8026	-0.00577	53.848	0.000487386	84.517	-0.04375	134.588	-0.000237445
-46.1949	0.01116	33.8471	-0.0059	53.8681	0.00139	84.5371	-0.04359	134.608	0.00333
-46.1748	0.01074	33.8673	-0.00601	53.8883	0.00204	84.5572	-0.04351	134.628	0.0171
-46.1546	0.01025	33.8876	-0.00592	53.9304	0.00279	84.5774	-0.04316	134.648	0.02557
-46.1345	0.00966	33.9078	-0.00606	53.9505	0.00369	84.6195	-0.04275	134.668	0.02534
-46.1143	0.0091	33.928	-0.00616	53.9707	0.00468	84.6397	-0.04228	134.711	0.03276
-46.0722	0.00856	33.9701	-0.0062	53.9909	0.00563	84.6598	-0.04182	134.731	0.03793
-46.0521	0.00789	33.9904	-0.00625	54.011	0.0065	84.6799	-0.0411	134.751	0.05276
-46.0319	0.00724	34.0105	-0.00631	54.0531	0.0075	84.7001	-0.04055	134.771	0.072
-46.0118	0.00684	34.0308	-0.00646	54.0733	0.00827	84.7422	-0.03991	134.791	0.08768
-45.9916	0.00633	34.051	-0.00647	54.0934	0.00916	84.7623	-0.03934	134.833	0.12437
-45.9495	0.00604	34.0931	-0.00658	54.1136	0.00994	84.7824	-0.03861	134.854	0.14127
-45.9293	0.0053	34.1133	-0.0065	54.1338	0.01067	84.8026	-0.03774	134.874	0.16015
-45.9092	0.00407	34.1335	-0.00666	54.1759	0.01131	84.8227	-0.03685	134.894	0.17714
-45.889	0.00351	34.1565	-0.00668	54.1961	0.01212	84.8648	-0.03595	134.914	0.19286
-45.8689	0.00332	34.1767	-0.00684	54.2163	0.01267	84.885	-0.03488	134.956	0.23472
-45.8268	0.00344	34.2188	-0.0069	54.2364	0.01347	84.9051	-0.03401	134.977	0.24606
-45.8066	0.00319	34.239	-0.00684	54.2566	0.01405	84.9252	-0.03313	134.997	0.26655
-45.7865	0.00297	34.2665	-0.00687	54.2987	0.01457	84.9454	-0.03223	135.017	0.28451
-45.7663	0.00273	34.2867	-0.00684	54.3188	0.01504	84.9875	-0.03125	135.037	0.30316
-45.7462	0.00244	34.3069	-0.00691	54.339	0.01556	85.0076	-0.03055	135.079	0.34779
-45.7041	0.00192	34.349	-0.00698	54.3591	0.01601	85.0277	-0.02949	135.1	0.36843
-45.6839	0.00175	34.3691	-0.00698	54.3794	0.0162	85.0478	-0.02873	135.12	0.38377
-45.6638	0.00161	34.3892	-0.00716	54.4229	0.01636	85.068	-0.02789	135.14	0.40422
-45.6436	0.00119	34.4094	-0.00707	54.443	0.01664	85.1101	-0.027	135.16	0.42011
-45.6235	0.000723761	34.4295	-0.00704	54.4632	0.01683	85.1302	-0.02622	135.202	0.46944
-45.5814	0.000660718	34.4716	-0.00715	54.4865	0.01697	85.1503	-0.02557	135.223	0.48476
-45.5612	0.000383607	34.4917	-0.00707	54.5067	0.01704	85.1704	-0.02493	135.246	0.50375
-45.5411	-0.000123326	34.5119	-0.00704	54.5488	0.01699	85.1906	-0.02432	135.266	0.52837
-45.5209	-0.000660215	34.532	-0.00689	54.5689	0.01686	85.2327	-0.02357	135.287	0.54442
-45.5008	-0.00106	34.5521	-0.0069	54.5891	0.01678	85.2528	-0.02294	135.329	0.58769
-45.4587	-0.00161	34.5942	-0.00682	54.6093	0.01654	85.2729	-0.02227	135.349	0.60922
-45.4385	-0.00232	34.6143	-0.00675	54.6295	0.01636	85.2931	-0.02144	135.369	0.62543
-45.4184	-0.00299	34.6345	-0.00679	54.6716	0.01606	85.3132	-0.02079	135.39	0.64696
-45.3982	-0.00304	34.6546	-0.00689	54.6918	0.01574	85.3553	-0.01999	135.41	0.66613
-45.3781	-0.00317	34.6747	-0.00677	54.7119	0.01543	85.3754	-0.01945	135.452	0.70759
-45.336	-0.00343	34.7168	-0.0068	54.7321	0.01499	85.3955	-0.0188	135.472	0.72913
-45.3158	-0.00432	34.737	-0.00681	54.7522	0.01443	85.4157	-0.01804	135.492	0.74986
-45.2957	-0.0046	34.7571	-0.00692	54.7943	0.01404	85.4358	-0.01736	135.512	0.76613
-45.2755	-0.005	34.7772	-0.00675	54.8145	0.01345	85.4779	-0.01674	135.533	0.79074
-45.2554	-0.00521	34.7973	-0.00685	54.8347	0.01283	85.498	-0.0161	135.575	0.83419
-45.2133	-0.00532	34.8394	-0.00671	54.8548	0.01237	85.5181	-0.01531	135.595	0.85014
-45.1872	-0.00508	34.8595	-0.00678	54.875	0.01162	85.5383	-0.01481	135.615	0.86577
-45.167	-0.00481	34.8797	-0.00675	54.9171	0.01092	85.5584	-0.01419	135.636	0.88491
-45.1467	-0.00476	34.8998	-0.00684	54.9373	0.01029	85.6005	-0.01348	135.656	0.90994
-45.1266	-0.00462	34.92	-0.00665	54.9574	0.00948	85.6207	-0.0127	135.698	0.94681
-45.0845	-0.00437	34.9621	-0.0066	54.9777	0.00883	85.6408	-0.01208	135.718	0.96598
-45.0643	-0.00429	34.9822	-0.00661	54.9979	0.00788	85.6609	-0.01131	135.738	0.98802
-45.0442	-0.00452	35.0023	-0.00658	55.04	0.00689	85.681	-0.01076	135.758	1.00271
-45.0241	-0.00425	35.0224	-0.00671	55.0602	0.00605	85.7231	-0.00999	135.779	1.0189
-45.0039	-0.00421	35.0426	-0.00665	55.0803	0.00511	85.7433	-0.00919	135.821	1.05904
-44.9618	-0.00419	35.0847	-0.00664	55.1005	0.00434	85.7634	-0.00842	135.841	1.07833
-44.9417	-0.00435	35.1048	-0.00671	55.1207	0.00344	85.7836	-0.00758	135.862	1.09851
-44.9216	-0.0046	35.1249	-0.00664	55.1628	0.0025	85.8037	-0.00683	135.882	1.11849
-44.9015	-0.00414	35.1451	-0.00661	55.183	0.00181	85.8458	-0.0061	135.903	1.14169
-44.8813	-0.00412	35.1652	-0.00662	55.2032	0.000933227	85.866	-0.00541	135.946	1.18735
-44.8392	-0.0043	35.2073	-0.00665	55.2233	7.76595e-05	85.8861	-0.00472	135.966	1.21213
-44.8191	-0.00422	35.2274	-0.00663	55.2435	-0.000703912	85.9063	-0.00388	135.986	1.22621
-44.799	-0.00361	35.2476	-0.00657	55.2855	-0.00143	85.9264	-0.00327	136.009	1.25411
-44.7788	-0.0029	35.2677	-0.00659	55.3058	-0.00237	85.9685	-0.00253	136.029	1.27468
-44.7587	-0.00237	35.2878	-0.00654	55.326	-0.00305	85.9886	-0.00178	136.071	1.32377
-44.7166	-0.00159	35.3299	-0.00656	55.3462	-0.00402	86.0088	-0.000980091	136.091	1.34491
-44.6965	-0.0008816	35.3501	-0.00657	55.3664	-0.00474	86.0289	-0.00015561	136.112	1.37294
-44.6763	-0.000129165	35.3702	-0.0066	55.4085	-0.00551	86.049	0.000622693	136.132	1.39151
-44.6562	0.000621718	35.3903	-0.00668	55.4286	-0.00627	86.0911	0.00137	136.153	1.41538
-44.6361	0.00163	35.4104	-0.00659	55.4488	-0.00727	86.1112	0.00216	136.195	1.46874
-44.594	0.00218	35.4525	-0.00651	55.4689	-0.00811	86.1314	0.00278	136.215	1.49558
-44.5739	0.00264	35.4727	-0.00651	55.4891	-0.00903	86.1515	0.00352	136.235	1.5184
-44.5538	0.00278	35.4928	-0.00659	55.5312	-0.00991	86.1717	0.00433	136.255	1.5457
-44.5336	0.00325	35.5129	-0.00651	55.5514	-0.01083	86.2138	0.00517	136.276	1.57063
-44.5135	0.00335	35.5331	-0.00658	55.5716	-0.01148	86.2339	0.00591	136.318	1.61592
-44.4714	0.00372	35.5752	-0.00661	55.5917	-0.01225	86.2541	0.00671	136.338	1.64305
-44.4513	0.00388	35.5953	-0.00656	55.612	-0.01306	86.2742	0.00735	136.358	1.66257
-44.4311	0.00453	35.6154	-0.00663	55.6541	-0.0137	86.2943	0.00817	136.378	1.68351
-44.411	0.00516	35.6356	-0.00653	55.6742	-0.0145	86.3364	0.00871	136.398	1.70928
-44.3909	0.00522	35.6557	-0.00645	55.6944	-0.01525	86.3565	0.00933	136.441	1.75426
-44.3488	0.00561	35.6978	-0.00638	55.7146	-0.01597	86.3767	0.01022	136.461	1.78444
-44.3286	0.0062	35.7179	-0.00632	55.7347	-0.01667	86.3968	0.01108	136.481	1.80682
-44.3085	0.0066	35.7381	-0.00622	55.7768	-0.01742	86.417	0.01179	136.501	1.83232
-44.2884	0.00679	35.7582	-0.00599	55.7969	-0.01817	86.4591	0.01252	136.521	1.85555
-44.2683	0.00671	35.7784	-0.00597	55.8171	-0.0188	86.4792	0.01326	136.564	1.91548
-44.2262	0.00702	35.8205	-0.00585	55.8373	-0.01955	86.4994	0.01391	136.587	1.93922
-44.2061	0.00766	35.8406	-0.00591	55.8575	-0.02019	86.5195	0.01466	136.607	1.96798
-44.1859	0.00812	35.8646	-0.00599	55.8996	-0.02099	86.5396	0.01531	136.627	1.98952
-44.1658	0.00863	35.8847	-0.00606	55.9198	-0.02167	86.5817	0.01613	136.648	2.01334
-44.1457	0.00876	35.9048	-0.00597	55.94	-0.02227	86.6018	0.01677	136.691	2.07234
-44.1036	0.00861	35.9469	-0.00614	55.9601	-0.02314	86.622	0.01753	136.711	2.10222
-44.0835	0.00868	35.9671	-0.00611	55.9803	-0.02405	86.6421	0.01827	136.732	2.13234
-44.0633	0.00897	35.9872	-0.00601	56.0224	-0.02463	86.6623	0.01894	136.752	2.15312
-44.0432	0.00916	36.0073	-0.00598	56.0425	-0.02522	86.7044	0.01969	136.772	2.18246
-44.0231	0.00935	36.0295	-0.00605	56.0627	-0.02586	86.7245	0.02058	136.814	2.24013
-43.981	0.00956	36.0716	-0.00604	56.0829	-0.02637	86.7446	0.02143	136.834	2.26658
-43.9609	0.00997	36.0918	-0.00623	56.1031	-0.02698	86.7648	0.02212	136.854	2.28878
-43.9407	0.01026	36.1119	-0.00623	56.1452	-0.02755	86.7849	0.0229	136.878	2.32313
-43.9206	0.0102	36.132	-0.00629	56.1653	-0.0281	86.827	0.02355	136.898	2.35574
-43.9005	0.01022	36.1521	-0.00621	56.1855	-0.02872	86.8471	0.02431	136.94	2.41751
-43.8584	0.01048	36.1942	-0.00618	56.2057	-0.02923	86.8673	0.02504	136.96	2.4435
-43.8383	0.01036	36.2144	-0.00623	56.2259	-0.02976	86.8874	0.0259	136.981	2.47106
-43.8181	0.0101	36.2345	-0.00624	56.268	-0.03011	86.9076	0.02668	137.001	2.50431
-43.798	0.01018	36.2546	-0.00638	56.2882	-0.0304	86.9497	0.02743	137.021	2.53085
-43.7779	0.01039	36.2748	-0.0064	56.3083	-0.03066	86.9698	0.02828	137.064	2.58791
-43.7358	0.01026	36.3169	-0.00645	56.3284	-0.03087	86.9899	0.02922	137.084	2.61752
-43.7156	0.01042	36.3371	-0.00648	56.3486	-0.03105	87.0101	0.02988	137.104	2.65304
-43.6955	0.00998	36.3574	-0.00647	56.3907	-0.03113	87.0302	0.03054	137.124	2.68496
-43.6754	0.01	36.3776	-0.00665	56.4109	-0.03094	87.0723	0.0314	137.144	2.69821
-43.6553	0.00974	36.3977	-0.0067	56.431	-0.03099	87.0924	0.03222	137.187	2.70238
-43.6132	0.01001	36.4398	-0.0068	56.4512	-0.0307	87.1126	0.03305	137.207	2.70577
-43.593	0.0104	36.4599	-0.00685	56.4713	-0.03053	87.1328	0.03388	137.227	2.70917
-43.5729	0.01052	36.48	-0.00683	56.5134	-0.03027	87.1529	0.03461	137.247	2.71625
-43.5528	0.01069	36.5002	-0.00682	56.5336	-0.03002	87.195	0.03547	137.268	2.70863
-43.5327	0.01034	36.5203	-0.00681	56.5538	-0.02955	87.2151	0.03641	137.31	2.66798
-43.4906	0.01062	36.5624	-0.00695	56.574	-0.0292	87.2353	0.03716	137.33	2.64162
-43.4704	0.01079	36.5825	-0.0069	56.5943	-0.02864	87.2554	0.03813	137.35	2.61519
-43.4503	0.01023	36.6026	-0.00694	56.6364	-0.02814	87.2755	0.03881	137.374	2.58308
-43.4302	0.00998	36.6228	-0.00714	56.6565	-0.02769	87.3176	0.03962	137.394	2.55907
-43.41	0.0097	36.6429	-0.00697	56.6806	-0.02702	87.3378	0.04042	137.436	2.50214
-43.3679	0.00904	36.685	-0.00705	56.7007	-0.02627	87.3579	0.04117	137.457	2.4714
-43.3478	0.0082	36.7052	-0.00697	56.7209	-0.02541	87.3781	0.04206	137.477	2.45131
-43.3276	0.00759	36.7253	-0.00715	56.763	-0.02475	87.3982	0.04292	137.497	2.4244
-43.3075	0.00691	36.7454	-0.00719	56.7831	-0.02393	87.4403	0.04374	137.517	2.39387
-43.2874	0.00569	36.7655	-0.00734	56.8033	-0.02308	87.4604	0.04459	137.561	2.33773
-43.2453	0.00455	36.8076	-0.00736	56.8235	-0.02237	87.4806	0.04562	137.581	2.31068
-43.2252	0.00406	36.8278	-0.00735	56.8437	-0.02171	87.5007	0.04661	137.601	2.2835
-43.205	0.00312	36.8479	-0.00741	56.8858	-0.02094	87.5208	0.04753	137.621	2.25732
-43.1849	0.00302	36.868	-0.00715	56.906	-0.02024	87.5629	0.04835	137.641	2.22962
-43.1647	0.00252	36.8882	-0.00703	56.9261	-0.01935	87.5831	0.04932	137.683	2.1793
-43.1226	0.00223	36.9303	-0.0071	56.9464	-0.01859	87.6032	0.05019	137.704	2.15154
-43.1025	0.00216	36.9504	-0.00706	56.9665	-0.01779	87.6234	0.051	137.724	2.12623
-43.0824	0.00164	36.9706	-0.00688	57.0086	-0.01709	87.6435	0.05176	137.744	2.10451
-43.0623	0.00137	36.9907	-0.00683	57.0288	-0.01626	87.6856	0.05278	137.764	2.07462
-43.0381	0.000619197	37.0108	-0.00694	57.049	-0.01555	87.7057	0.05361	137.806	2.02091
-42.996	0.000972125	37.0529	-0.00703	57.0692	-0.01498	87.7259	0.05439	137.829	1.99497
-42.9759	0.000924872	37.073	-0.00708	57.0894	-0.01444	87.746	0.05524	137.849	1.96856
-42.9558	0.000758843	37.0932	-0.00712	57.1315	-0.01381	87.7661	0.05606	137.869	1.94224
-42.9357	0.000772428	37.1133	-0.00717	57.1516	-0.01309	87.8082	0.05696	137.889	1.91565
-42.9156	0.00073599	37.1334	-0.00714	57.1754	-0.01248	87.8284	0.05768	137.934	1.85916
-42.8735	-0.000112658	37.1755	-0.00717	57.1956	-0.01186	87.8485	0.05844	137.954	1.83703
-42.8533	-0.000637619	37.2047	-0.00719	57.2159	-0.0112	87.8687	0.05916	137.974	1.81406
-42.8332	-0.001	37.2249	-0.00716	57.258	-0.01029	87.8888	0.05979	137.994	1.78538
-42.8131	-0.00175	37.245	-0.00727	57.2781	-0.0096	87.9309	0.06017	138.015	1.76291
-42.7929	-0.00247	37.2652	-0.00719	57.3025	-0.00909	87.951	0.06078	138.057	1.71026
-42.7508	-0.00303	37.3073	-0.00703	57.3228	-0.00837	87.9711	0.06104	138.077	1.68982
-42.7307	-0.0033	37.3274	-0.0072	57.343	-0.00767	87.9913	0.06124	138.098	1.65647
-42.7106	-0.00364	37.3475	-0.00715	57.3851	-0.007	88.0115	0.06132	138.118	1.63517
-42.6904	-0.0035	37.3676	-0.00711	57.4053	-0.00627	88.0536	0.06157	138.138	1.60864
-42.6703	-0.004	37.3877	-0.00709	57.4255	-0.00563	88.0737	0.0618	138.18	1.55969
-42.6282	-0.00443	37.4301	-0.00701	57.4457	-0.00486	88.0939	0.06179	138.203	1.52994
-42.6081	-0.0046	37.4503	-0.00701	57.4659	-0.00409	88.114	0.0618	138.223	1.50486
-42.5879	-0.00511	37.4706	-0.00708	57.508	-0.00332	88.1342	0.06165	138.243	1.48365
-42.5678	-0.00526	37.4907	-0.00718	57.5283	-0.00246	88.1762	0.06148	138.263	1.45799
-42.5477	-0.00522	37.511	-0.00718	57.5485	-0.00175	88.1964	0.06139	138.308	1.40641
-42.5056	-0.00486	37.5531	-0.00714	57.5687	-0.000938153	88.2165	0.06114	138.328	1.38319
-42.4855	-0.00435	37.5784	-0.00721	57.5913	-7.26755e-05	88.2366	0.0606	138.348	1.36081
-42.4544	-0.00437	37.5986	-0.00722	57.6335	0.000883935	88.2568	0.06022	138.369	1.33355
-42.4342	-0.00451	37.6187	-0.00713	57.6537	0.00179	88.2989	0.05967	138.389	1.30576
-42.414	-0.00446	37.6388	-0.00711	57.6739	0.00284	88.319	0.05893	138.431	1.26163
-42.3719	-0.00471	37.6809	-0.0071	57.6941	0.00381	88.3392	0.05818	138.451	1.23714
-42.3517	-0.00481	37.701	-0.00691	57.7143	0.00462	88.3593	0.05749	138.471	1.21476
-42.3315	-0.00502	37.7212	-0.00682	57.7564	0.00551	88.3795	0.05661	138.495	1.18545
-42.3114	-0.00532	37.7413	-0.00687	57.7767	0.00644	88.4216	0.0558	138.515	1.16309
-42.2912	-0.0057	37.7614	-0.00688	57.7969	0.0074	88.4417	0.05499	138.557	1.11622
-42.2492	-0.00606	37.8128	-0.00689	57.8174	0.00839	88.4618	0.05408	138.577	1.09286
-42.229	-0.00556	37.8329	-0.00689	57.8377	0.00937	88.4819	0.05326	138.6	1.06318
-42.2088	-0.00566	37.8532	-0.00694	57.8798	0.0102	88.5021	0.05225	138.621	1.04169
-42.1887	-0.00523	37.8799	-0.00692	57.9	0.011	88.5442	0.05143	138.641	1.01285
-42.1685	-0.00541	37.9	-0.00682	57.9201	0.01185	88.5643	0.05045	138.683	0.96646
-42.1264	-0.00502	37.9421	-0.00683	57.9403	0.01256	88.5845	0.04962	138.703	0.94948
-42.1063	-0.00448	37.9623	-0.00681	57.9604	0.01325	88.6046	0.04871	138.723	0.92086
-42.0862	-0.00406	37.9824	-0.00693	58.0025	0.0137	88.6247	0.04785	138.744	0.8977
-42.066	-0.00348	38.0025	-0.00681	58.0227	0.01417	88.6668	0.04683	138.767	0.86637
-42.0459	-0.00324	38.0226	-0.00653	58.0429	0.0147	88.6869	0.04599	138.809	0.81776
-42.0038	-0.00293	38.0647	-0.00646	58.0632	0.01516	88.7071	0.0451	138.829	0.79943
-41.9836	-0.00221	38.0849	-0.00645	58.0834	0.01553	88.7272	0.04401	138.849	0.7713
-41.9634	-0.00163	38.105	-0.00635	58.1255	0.01605	88.7473	0.0429	138.869	0.7535
-41.9432	-0.00105	38.1252	-0.0062	58.1457	0.01637	88.7894	0.04203	138.89	0.72137
-41.9231	-0.000692802	38.1454	-0.00622	58.1659	0.01656	88.8096	0.04117	138.932	0.6747
-41.881	-0.000344962	38.1875	-0.00614	58.1883	0.01682	88.8297	0.04027	138.954	0.65086
-41.8608	-0.000119434	38.2125	-0.00604	58.2085	0.01676	88.8498	0.03943	138.974	0.6275
-41.8406	-2.08433e-05	38.2327	-0.00599	58.2506	0.01683	88.8699	0.03859	138.995	0.60179
-41.8205	7.34584e-05	38.2581	-0.006	58.2707	0.0169	88.912	0.03778	139.015	0.57644
-41.8004	0.000379871	38.2782	-0.006	58.2909	0.01664	88.9322	0.03671	139.057	0.52699
-41.7583	0.000846608	38.3203	-0.00606	58.3111	0.01634	88.9523	0.03586	139.077	0.50492
-41.7381	0.00137	38.3404	-0.00598	58.3312	0.01614	88.9724	0.03496	139.097	0.48156
-41.718	0.00153	38.3606	-0.00602	58.3733	0.01604	88.9926	0.03416	139.117	0.46437
-41.6978	0.00224	38.3807	-0.00614	58.3935	0.01552	89.0347	0.03344	139.138	0.44057
-41.6776	0.00254	38.401	-0.00629	58.4137	0.01507	89.0548	0.03259	139.18	0.38697
-41.6356	0.00308	38.443	-0.00638	58.4338	0.01453	89.0749	0.03182	139.2	0.36723
-41.6153	0.00339	38.4632	-0.0064	58.454	0.01394	89.0951	0.03096	139.222	0.34215
-41.5943	0.00357	38.4835	-0.00649	58.4961	0.01316	89.1152	0.0301	139.243	0.31642
-41.5741	0.00393	38.5037	-0.00652	58.5163	0.01242	89.1573	0.02923	139.263	0.29027
-41.554	0.00417	38.5239	-0.00668	58.5365	0.01163	89.1775	0.02839	139.305	0.24095
-41.5119	0.00492	38.566	-0.00688	58.5566	0.01101	89.1976	0.02743	139.325	0.22145
-41.4918	0.0053	38.5862	-0.00703	58.5768	0.01022	89.2177	0.02659	139.345	0.19673
-41.4716	0.00591	38.6063	-0.00706	58.6189	0.00922	89.2378	0.02583	139.366	0.17371
-41.4515	0.00604	38.6264	-0.00716	58.639	0.00826	89.2799	0.0251	139.389	0.14785
-41.4313	0.00627	38.6465	-0.00727	58.66	0.00724	89.3001	0.02421	139.431	0.10616
-41.3892	0.00669	38.6886	-0.00739	58.6802	0.00634	89.3202	0.02328	139.451	0.08472
-41.3691	0.00692	38.7087	-0.00759	58.7005	0.00537	89.3404	0.0226	139.471	0.06383
-41.3489	0.00707	38.7289	-0.00785	58.7426	0.00438	89.3605	0.02181	139.491	0.04904
-41.3287	0.00715	38.749	-0.0079	58.7628	0.00336	89.4026	0.02106	139.512	0.02879
-41.3085	0.00747	38.7692	-0.00787	58.783	0.00247	89.4227	0.02042	139.554	-0.01343
-41.2664	0.00716	38.8113	-0.00786	58.8032	0.00169	89.4429	0.0197	139.577	-0.03055
-41.2463	0.00719	38.8314	-0.0079	58.8275	0.000880682	89.463	0.01892	139.597	-0.04389
-41.2261	0.00763	38.8515	-0.008	58.8696	-4.89813e-05	89.4831	0.01809	139.617	-0.06657
-41.206	0.00774	38.8717	-0.00819	58.8898	-0.0011	89.5252	0.01726	139.637	-0.07724
-41.1858	0.0078	38.8918	-0.00838	58.91	-0.00208	89.5454	0.01642	139.679	-0.10842
-41.1437	0.00746	38.9339	-0.0083	58.9302	-0.00318	89.5656	0.0158	139.699	-0.12142
-41.1236	0.00763	38.954	-0.00829	58.9504	-0.00397	89.5857	0.01521	139.719	-0.1228
-41.1034	0.0076	38.9742	-0.00837	58.9925	-0.00493	89.6058	0.01449	139.74	-0.12044
-41.0833	0.008	38.9943	-0.00844	59.0127	-0.00584	89.6479	0.01381	139.76	-0.11548
-41.0632	0.0079	39.0144	-0.00836	59.0328	-0.00658	89.6681	0.01323	139.802	-0.12447
-41.0211	0.00798	39.0565	-0.00842	59.053	-0.00741	89.6882	0.01254	139.822	-0.12978
-41.0009	0.0078	39.0766	-0.00844	59.0731	-0.00837	89.7083	0.01177	139.845	-0.1233
-40.9807	0.0083	39.0968	-0.00824	59.1152	-0.00925	89.7285	0.01103	139.865	-0.10845
-40.9606	0.00832	39.1169	-0.00821	59.1354	-0.00997	89.7706	0.01024	139.886	-0.09264
-40.9404	0.00811	39.1371	-0.0081	59.1556	-0.01066	89.7907	0.00948	139.928	-0.05334
-40.8984	0.00802	39.1791	-0.00798	59.1757	-0.01139	89.8109	0.00875	139.948	-0.03886
-40.8782	0.00761	39.1993	-0.00792	59.1959	-0.01226	89.831	0.00785	139.968	-0.0176
-40.858	0.00773	39.2298	-0.00771	59.238	-0.01307	89.8511	0.00704	139.988	0.00293
-40.8379	0.00769	39.25	-0.00761	59.2581	-0.01369	89.8932	0.00623	140.012	0.02405
-40.8177	0.00745	39.2703	-0.00745	59.2783	-0.01421	89.9133	0.00561	140.054	0.06472
-40.7756	0.00732	39.3124	-0.00736	59.2985	-0.01484	89.9335	0.00485	140.074	0.07896
-40.7555	0.0074	39.3325	-0.00713	59.3188	-0.01548	89.9537	0.00418	140.094	0.09807
-40.7354	0.00777	39.3527	-0.00691	59.3609	-0.01606	89.9738	0.00347	140.114	0.11903
-40.7152	0.00723	39.3825	-0.00677	59.381	-0.01688	90.0159	0.0029	140.134	0.13706
-40.695	0.00686	39.4027	-0.00657	59.4012	-0.01757	90.036	0.00206	140.177	0.17768
-40.6529	0.00677	39.4448	-0.00639	59.4213	-0.01809	90.0562	0.0012	140.2	0.2021
-40.6328	0.00715	39.465	-0.00638	59.4415	-0.0188	90.0763	0.000314801	140.22	0.22464
-40.6126	0.00672	39.4852	-0.00614	59.4836	-0.01936	90.0964	-0.000553191	140.24	0.23979
-40.5924	0.00624	39.5054	-0.00601	59.5038	-0.0201	90.1385	-0.00132	140.26	0.26375
-40.5723	0.00564	39.5255	-0.00585	59.524	-0.02096	90.1587	-0.00217	140.302	0.30654
-40.5302	0.00535	39.5676	-0.00575	59.5441	-0.02153	90.1788	-0.00291	140.322	0.32687
-40.51	0.00476	39.6046	-0.00562	59.5643	-0.02221	90.199	-0.00372	140.343	0.3438
-40.4898	0.00443	39.6248	-0.00567	59.6064	-0.02296	90.2191	-0.00437	140.363	0.36089
-40.4697	0.00384	39.6451	-0.00572	59.6266	-0.02382	90.2612	-0.00515	140.383	0.38433
-40.4496	0.00327	39.6707	-0.00563	59.6468	-0.0245	90.2813	-0.00604	140.425	0.42584
-40.4075	0.0031	39.7128	-0.00539	59.6671	-0.0254	90.3015	-0.0069	140.445	0.44307
-40.3873	0.00247	39.733	-0.00523	59.6874	-0.02602	90.3216	-0.00772	140.469	0.46775
-40.3672	0.00244	39.7531	-0.00528	59.7295	-0.02688	90.3417	-0.00854	140.489	0.48999
-40.347	0.00194	39.7732	-0.00517	59.7496	-0.02753	90.3838	-0.00939	140.509	0.51116
-40.3269	0.00133	39.7933	-0.00521	59.7699	-0.02818	90.404	-0.0102	140.551	0.54768
-40.2848	0.000972888	39.8354	-0.00519	59.7901	-0.02877	90.4241	-0.01094	140.571	0.56892
-40.2647	0.000206144	39.8555	-0.0051	59.8104	-0.02952	90.4443	-0.01171	140.592	0.58453
-40.2445	-0.000230943	39.8757	-0.00517	59.8525	-0.0302	90.4644	-0.0124	140.612	0.60416
-40.2243	-0.000912877	39.8958	-0.0052	59.8727	-0.03071	90.5065	-0.01317	140.635	0.62666
-40.2042	-0.00121	39.9165	-0.00523	59.8929	-0.0311	90.5266	-0.01393	140.677	0.66915
-40.1621	-0.00154	39.9586	-0.00527	59.913	-0.03157	90.5468	-0.01472	140.697	0.68764
-40.1419	-0.0023	39.9788	-0.00536	59.9333	-0.03189	90.5669	-0.01535	140.718	0.71222
-40.1218	-0.00323	39.999	-0.00529	59.9754	-0.03218	90.5871	-0.0161	140.738	0.72945
-40.1016	-0.00379	40.0257	-0.00519	59.9983	-0.03242	90.6291	-0.01676	140.758	0.7498
-40.0815	-0.00421			60.0185	-0.03248	90.6493	-0.01745	140.8	0.78713
-40.0394	-0.00455			60.0388	-0.03257	90.6694	-0.0183	140.824	0.81401
-40.0193	-0.00453			60.0613	-0.03273	90.6896	-0.01906	140.844	0.83528
-39.9991	-0.00493			60.1033	-0.03281	90.7097	-0.01997	140.864	0.86097
-39.979	-0.00489			60.1239	-0.03284	90.7518	-0.02078	140.884	0.87843
-39.9588	-0.00481			60.1441	-0.03273	90.7719	-0.02157	140.926	0.91833
-39.9167	-0.0047			60.1643	-0.03246	90.7921	-0.02221	140.946	0.93997
-39.8966	-0.00492			60.1845	-0.03207	90.8122	-0.02278	140.967	0.95306
-39.8764	-0.00511			60.2266	-0.03188	90.8324	-0.02356	140.987	0.97536
-39.8562	-0.00533			60.2468	-0.0313	90.8745	-0.02452	141.007	0.99174
-39.8361	-0.00558			60.2686	-0.03085	90.8946	-0.02509	141.049	1.03808
-39.794	-0.00613			60.2888	-0.03055	90.9148	-0.02585	141.069	1.05927
-39.7738	-0.00641			60.3091	-0.02993	90.9349	-0.02663	141.093	1.07879
-39.7536	-0.00653			60.3512	-0.02928	90.955	-0.02745	141.113	1.10756
-39.7335	-0.00646			60.3714	-0.02863	90.9971	-0.02824	141.133	1.12669
-39.7133	-0.00647			60.3916	-0.02794	91.0172	-0.02907	141.176	1.18315
-39.6713	-0.00696			60.4119	-0.02717	91.0374	-0.02979	141.196	1.20374
-39.6511	-0.00735			60.4321	-0.02621	91.0575	-0.03055	141.216	1.22041
-39.631	-0.00737			60.4742	-0.02524	91.0777	-0.03117	141.236	1.24793
-39.6108	-0.00735			60.4944	-0.02438	91.1198	-0.03184	141.26	1.27087
-39.5907	-0.00752			60.5145	-0.02335	91.1399	-0.03267	141.302	1.32032
-39.5486	-0.00785			60.5347	-0.02242	91.16	-0.03342	141.322	1.34032
-39.5284	-0.00782			60.5549	-0.02151	91.1802	-0.03412	141.342	1.36662
-39.5083	-0.00826			60.597	-0.02056	91.2003	-0.03507	141.362	1.38918
-39.4881	-0.00792			60.6171	-0.01976	91.2424	-0.03598	141.382	1.41191
-39.4679	-0.00806			60.6373	-0.01885	91.2626	-0.03688	141.425	1.46438
-39.4258	-0.00796			60.6575	-0.018	91.2827	-0.03793	141.448	1.48924
-39.4057	-0.00798			60.6776	-0.01723	91.3029	-0.03903	141.468	1.51407
-39.3855	-0.00789			60.7197	-0.01651	91.323	-0.03994	141.488	1.54091
-39.3654	-0.00732			60.7398	-0.01571	91.3651	-0.04073	141.509	1.5651
-39.3452	-0.00696			60.76	-0.01482	91.3852	-0.04168	141.551	1.61925
-39.3032	-0.00629			60.7802	-0.01412	91.4054	-0.04258	141.571	1.64416
-39.283	-0.00497			60.8004	-0.01345	91.4255	-0.04332	141.591	1.67256
-39.2628	-0.00402			60.8425	-0.01272	91.4457	-0.04405	141.612	1.69884
-39.2427	-0.00268			60.8627	-0.01206	91.4878	-0.0448	141.632	1.73023
-39.2225	-0.00119			60.8829	-0.01144	91.5079	-0.04551	141.674	1.78754
-39.1805	-0.000305837			60.9031	-0.01073	91.528	-0.04615	141.694	1.82074
-39.1603	0.00059928			60.9232	-0.00987	91.5482	-0.04672	141.718	1.85011
-39.1401	0.00168			60.9653	-0.00915	91.5683	-0.04726	141.738	1.88159
-39.12	0.00247			60.9855	-0.00831	91.6104	-0.04775	141.759	1.90864
-39.0998	0.00292			61.0056	-0.0076	91.6305	-0.04821	141.801	1.96268
-39.0577	0.00314			61.0258	-0.00693	91.6507	-0.04861	141.821	1.99206
-39.0376	0.00341			61.0459	-0.00629	91.6708	-0.0488	141.841	2.0165
-39.0174	0.00362			61.088	-0.00547	91.691	-0.04897	141.861	2.0412
-38.9973	0.0037			61.1082	-0.0046	91.7331	-0.04913	141.885	2.07969
-38.9771	0.00346			61.1283	-0.00373	91.7533	-0.04936	141.927	2.13033
-38.935	0.00355			61.1485	-0.00316	91.7734	-0.04942	141.947	2.15901
-38.9149	0.00352			61.1687	-0.00234	91.7935	-0.0494	141.967	2.18748
-38.8947	0.00367			61.2108	-0.00174	91.8137	-0.04939	141.988	2.21132
-38.8746	0.00354			61.231	-0.000928565	91.8558	-0.04933	142.008	2.24338
-38.8544	0.00322			61.2511	-0.000219088	91.8759	-0.0492	142.05	2.29746
-38.8124	0.00338			61.2713	0.000430919	91.896	-0.04904	142.074	2.33311
-38.7922	0.00376			61.2914	0.00111	91.9162	-0.04866	142.094	2.35902
-38.7721	0.00404			61.3336	0.00184	91.9363	-0.04838	142.114	2.38286
-38.7519	0.00454			61.3537	0.00258	91.9784	-0.04791	142.135	2.41751
-38.7318	0.00485			61.3738	0.0033	91.9985	-0.04735	142.177	2.47282
-38.6897	0.00501			61.394	0.00417	92.0187	-0.04674	142.197	2.50486
-38.6695	0.00529			61.4142	0.00495	92.0388	-0.04605	142.217	2.53478
-38.6494	0.00577			61.4563	0.00567	92.059	-0.04551	142.238	2.56079
-38.6292	0.00587			61.4764	0.00645	92.1011	-0.04499	142.258	2.58821
-38.6091	0.00611			61.4966	0.00713	92.1212	-0.0441	142.3	2.60283
-38.567	0.0064			61.5168	0.0079	92.1413	-0.04333	142.32	2.60666
-38.5468	0.00629			61.537	0.00889	92.1614	-0.04263	142.344	2.61718
-38.5267	0.0068			61.5791	0.00969	92.1816	-0.04173	142.365	2.61927
-38.5065	0.00707			61.5992	0.0105	92.2237	-0.04094	142.385	2.6254
-38.4864	0.00718			61.6194	0.01143	92.2438	-0.04004	142.427	2.60352
-38.4443	0.00735			61.6396	0.01211	92.2639	-0.03907	142.447	2.58126
-38.4242	0.00783			61.6598	0.01292	92.284	-0.03821	142.467	2.5592
-38.404	0.00807			61.7019	0.01362	92.3042	-0.03738	142.487	2.5315
-38.3839	0.00777			61.722	0.01428	92.3463	-0.03672	142.511	2.50233
-38.3637	0.00771			61.7422	0.01502	92.3664	-0.03597	142.553	2.44885
-38.3216	0.00778			61.7623	0.01537	92.3866	-0.03501	142.573	2.42015
-38.3015	0.00785			61.7826	0.01582	92.4067	-0.03428	142.594	2.39502
-38.2814	0.0083			61.8246	0.01611	92.4268	-0.03355	142.614	2.36912
-38.2612	0.00821			61.8448	0.01633	92.4689	-0.03281	142.634	2.34412
-38.241	0.00844			61.865	0.01656	92.489	-0.032	142.676	2.28369
-38.1989	0.00871			61.8851	0.01666	92.5092	-0.03137	142.7	2.25341
-38.1788	0.0088			61.9054	0.0168	92.5293	-0.03055	142.72	2.22734
-38.1586	0.00862			61.9475	0.01676	92.5494	-0.02969	142.74	2.20073
-38.1385	0.00855			61.9676	0.01675	92.5915	-0.02886	142.76	2.17269
-38.1183	0.00848			61.9878	0.0167	92.6116	-0.02813	142.802	2.11914
-38.0762	0.00838			62.0079	0.01643	92.6318	-0.02725	142.823	2.08926
-38.0561	0.00802			62.0281	0.0163	92.6519	-0.02629	142.843	2.06399
-38.0359	0.00801			62.0702	0.01591	92.672	-0.02535	142.864	2.03996
-38.0158	0.00768			62.0904	0.01551	92.7141	-0.02455	142.884	2.01403
-37.9956	0.00717			62.1105	0.0151	92.7342	-0.02368	142.926	1.96009
-37.9536	0.00695			62.1307	0.01456	92.7544	-0.02277	142.946	1.93726
-37.9333	0.00662			62.1508	0.01404	92.7745	-0.02202	142.97	1.90393
-37.9132	0.00594			62.1929	0.01348	92.7946	-0.02109	142.99	1.88313
-37.893	0.00502			62.213	0.01264	92.8367	-0.02037	143.01	1.85334
-37.8729	0.00466			62.2332	0.01197	92.8569	-0.01952	143.053	1.80118
-37.8308	0.00418			62.2534	0.01134	92.877	-0.01879	143.073	1.77464
-37.8107	0.00405			62.2736	0.01065	92.8971	-0.018	143.093	1.75575
-37.7905	0.00369			62.3157	0.01004	92.9173	-0.01733	143.113	1.72806
-37.7704	0.00337			62.3359	0.00917	92.9594	-0.01661	143.137	1.7012
-37.7502	0.00279			62.3561	0.00824	92.9795	-0.0158	143.179	1.64893
-37.7081	0.00238			62.3762	0.00724	92.9997	-0.01494	143.199	1.62385
-37.688	0.0017			62.3965	0.0063	93.0198	-0.01422	143.219	1.5979
-37.6678	0.00116			62.4386	0.00528	93.0399	-0.01353	143.239	1.57126
-37.6477	0.000950401			62.4587	0.00442	93.082	-0.01278	143.26	1.54624
-37.6275	0.000502663			62.4789	0.00338	93.1022	-0.01204	143.302	1.49913
-37.5854	0.000157143			62.499	0.00248	93.1223	-0.01142	143.326	1.46549
-37.5652	-0.000291949			62.5192	0.0016	93.1424	-0.01066	143.346	1.44296
-37.5451	-0.000528421			62.5613	0.000707485	93.1626	-0.00992	143.366	1.41736
-37.5249	-0.000852781			62.5814	0.000135168	93.2047	-0.00925	143.386	1.39751
-37.5048	-0.00154			62.6016	-0.00072615	93.2249	-0.0084	143.428	1.34307
-37.4627	-0.00163			62.6217	-0.00129	93.245	-0.00764	143.448	1.31872
-37.4425	-0.00189			62.642	-0.00215	93.2652	-0.00686	143.469	1.29266
-37.4223	-0.00226			62.6841	-0.00287	93.2853	-0.00605	143.489	1.26926
-37.4022	-0.00231			62.7043	-0.00362	93.3274	-0.00539	143.51	1.24418
-37.3821	-0.00222			62.7246	-0.0044	93.3476	-0.00428	143.552	1.19578
-37.34	-0.00269			62.7447	-0.00502	93.3677	-0.00341	143.572	1.17233
-37.3198	-0.00285			62.7649	-0.00569	93.3878	-0.00259	143.596	1.14551
-37.2997	-0.00338			62.807	-0.00646	93.408	-0.0018	143.616	1.11875
-37.2795	-0.0034			62.8271	-0.00717	93.4501	-0.00121	143.636	1.09397
-37.2594	-0.00385			62.8473	-0.00771	93.4702	-0.000574858	143.678	1.04413
-37.2173	-0.00375			62.8675	-0.00839	93.4903	7.08077e-05	143.699	1.02302
-37.1971	-0.00422			62.8877	-0.00898	93.5105	0.000766268	143.719	0.99776
-37.177	-0.00431			62.9298	-0.00957	93.5306	0.00146	143.739	0.97549
-37.1568	-0.00443			62.9499	-0.01029	93.5727	0.00217	143.763	0.94867
-37.1367	-0.00488			62.9701	-0.011	93.5928	0.00301	143.805	0.89798
-37.0946	-0.00527			62.9902	-0.01169	93.613	0.00372	143.825	0.87366
-37.0744	-0.0058			63.0104	-0.01226	93.6331	0.00437	143.845	0.85038
-37.0542	-0.00606			63.0525	-0.01299	93.6532	0.00506	143.865	0.82789
-37.0341	-0.00605			63.0727	-0.01366	93.6954	0.00577	143.886	0.79724
-37.0139	-0.00628			63.093	-0.01442	93.7155	0.00657	143.928	0.75006
-36.9718	-0.00602			63.1132	-0.01519	93.7356	0.00723	143.952	0.71916
-36.9517	-0.00625			63.1334	-0.0158	93.7558	0.008	143.972	0.69318
-36.9315	-0.00683			63.1755	-0.01642	93.7759	0.00883	143.992	0.67037
-36.9114	-0.00688			63.1957	-0.01712	93.818	0.00971	144.012	0.64744
-36.8912	-0.00702			63.2245	-0.01768	93.8381	0.01045	144.054	0.59885
-36.8491	-0.00743			63.2447	-0.01835	93.8583	0.01125	144.074	0.57453
-36.829	-0.00773			63.2649	-0.01903	93.8784	0.01202	144.095	0.55025
-36.8088	-0.00749			63.307	-0.01982	93.8986	0.01271	144.115	0.52789
-36.7886	-0.00742			63.3273	-0.02042	93.9407	0.01323	144.136	0.50882
-36.7684	-0.00737			63.3475	-0.02096	93.9608	0.01395	144.178	0.45653
-36.7263	-0.0071			63.3676	-0.02168	93.981	0.01465	144.198	0.42859
-36.7061	-0.00698			63.3899	-0.02213	94.0011	0.0152	144.222	0.39955
-36.6859	-0.0064			63.432	-0.02272	94.0212	0.01602	144.242	0.37603
-36.6656	-0.00593			63.4597	-0.02337	94.0633	0.0166	144.262	0.35339
-36.6454	-0.00575			63.4799	-0.02381	94.0834	0.01742	144.305	0.30163
-36.6006	-0.00487			63.5002	-0.02454	94.1036	0.01805	144.325	0.2819
-36.5804	-0.00408			63.5204	-0.02515	94.1237	0.01884	144.345	0.25446
-36.5602	-0.00312			63.5624	-0.02567	94.1439	0.01963	144.365	0.2322
-36.54	-0.00179			63.5827	-0.02637	94.186	0.02046	144.389	0.2035
-36.5198	-0.000997591			63.6029	-0.02686	94.2061	0.02112	144.431	0.15945
-36.4777	-0.000278437			63.6231	-0.02752	94.2263	0.02169	144.451	0.13648
-36.4546	-1.31166e-05			63.6433	-0.0281	94.2464	0.0224	144.471	0.11824
-36.4344	0.000356809			63.6854	-0.02857	94.2665	0.02315	144.492	0.09427
-36.4143	0.000668783			63.7057	-0.02902	94.3086	0.02389	144.512	0.06993
-36.3941	0.00109			63.7259	-0.02949	94.3287	0.0246	144.554	0.0291
-36.352	0.000924392			63.7461	-0.02989	94.3489	0.02526	144.578	0.00272
-36.3318	0.00119			63.7764	-0.03032	94.369	0.02621	144.599	-0.01431
-36.3116	0.00177			63.8184	-0.03056	94.3892	0.02721	144.619	-0.03244
-36.2915	0.00153			63.8458	-0.03075	94.4313	0.02789	144.639	-0.05795
-36.2714	0.00135			63.866	-0.03131	94.4514	0.02878	144.681	-0.09633
-36.225	0.00161			63.8863	-0.03159	94.4716	0.02943	144.701	-0.1104
-36.2048	0.00193			63.91	-0.03205	94.4917	0.03022	144.721	-0.12517
-36.1845	0.00242			63.9521	-0.03236	94.5118	0.03106	144.742	-0.13915
-36.1644	0.00291			63.9851	-0.03264	94.5539	0.03177	144.763	-0.15629
-36.1441	0.00356			64.0053	-0.03294	94.5741	0.03275	144.805	-0.17595
-36.102	0.00435			64.0256	-0.03304	94.5942	0.03346	144.825	-0.19183
-36.0819	0.00469			64.0457	-0.03325	94.6144	0.03411	144.856	-0.19911
-36.0617	0.00529			64.0879	-0.03341	94.6345	0.03478	144.876	-0.19782
-36.0416	0.00587			64.108	-0.0334	94.6766	0.03546	144.896	-0.19236
-36.0215	0.00645			64.1281	-0.03342	94.6967	0.03617	144.938	-0.18199
-35.9794	0.00668			64.1482	-0.03337	94.7168	0.03687	144.958	-0.18068
-35.9593	0.00665			64.1684	-0.03341	94.737	0.03769	144.979	-0.17902
-35.9391	0.00671			64.2105	-0.03336	94.7571	0.03847	144.999	-0.16402
-35.919	0.00654			64.2306	-0.03341	94.7992	0.03921	145.022	-0.14185
-35.8988	0.0067			64.2507	-0.03344	94.8194	0.04001	145.065	-0.09592
-35.8567	0.00664			64.2708	-0.03336	94.8395	0.04078	145.085	-0.07587
-35.8366	0.00706			64.291	-0.03324	94.8597	0.04152	145.105	-0.05558
-35.8165	0.00684			64.3331	-0.03312	94.8798	0.04227	145.125	-0.04104
-35.7963	0.00704			64.3532	-0.03305	94.9219	0.04312	145.145	-0.02145
-35.7762	0.00718			64.3733	-0.03286	94.942	0.04397	145.187	0.01741
-35.7341	0.00737			64.3935	-0.03264	94.9621	0.04472	145.212	0.03587
-35.714	0.00804			64.4136	-0.03242	94.9823	0.04543	145.232	0.05798
-35.6938	0.00784			64.4557	-0.0323	95.0024	0.04619	145.252	0.07936
-35.6737	0.00788			64.4758	-0.03221	95.0445	0.04683	145.272	0.09675
-35.6536	0.00813			64.4959	-0.03202	95.0646	0.04742	145.314	0.13691
-35.6115	0.00789			64.5161	-0.03201	95.0848	0.04805	145.335	0.15448
-35.5914	0.00758			64.5362	-0.03208	95.1049	0.04876	145.355	0.1759
-35.5712	0.00765			64.5783	-0.03199	95.1251	0.04934	145.375	0.19416
-35.5511	0.00755			64.5985	-0.03189	95.1672	0.04987	145.395	0.21316
-35.531	0.00762			64.6186	-0.03186	95.1873	0.0505	145.438	0.25683
-35.4889	0.00758			64.6388	-0.03195	95.2074	0.05101	145.458	0.27657
-35.4687	0.00741			64.6589	-0.03191	95.2275	0.05135	145.482	0.2974
-35.4486	0.00707			64.701	-0.03184	95.2477	0.05181	145.502	0.31834
-35.4285	0.00683			64.7211	-0.03186	95.2898	0.05208	145.522	0.33944
-35.4084	0.00707			64.7412	-0.03185	95.3099	0.05239	145.564	0.38043
-35.3663	0.0073			64.7613	-0.03203	95.33	0.05258	145.584	0.40333
-35.3461	0.00763			64.7815	-0.03187	95.3502	0.05272	145.605	0.42036
-35.326	0.00769			64.8236	-0.03199	95.3704	0.05276	145.625	0.44171
-35.3059	0.00768			64.8437	-0.03213	95.4125	0.05263	145.649	0.46489
-35.2858	0.00748			64.8638	-0.03218	95.4326	0.05245	145.691	0.50002
-35.2437	0.00725			64.884	-0.03228	95.4527	0.05245	145.711	0.51636
-35.2235	0.00685			64.9042	-0.03237	95.4729	0.0523	145.731	0.5398
-35.2034	0.00584			64.9463	-0.03242	95.493	0.05202	145.751	0.55341
-35.1833	0.00501			64.9664	-0.03263	95.5351	0.05162	145.772	0.57073
-35.1631	0.00436			64.9865	-0.0327	95.5552	0.05126	145.814	0.61406
-35.121	0.00359			65.0067	-0.0328	95.5754	0.0508	145.838	0.63049
-35.1009	0.003			65.0268	-0.03302	95.5955	0.05041	145.858	0.65207
-35.0808	0.00269			65.0689	-0.03307	95.6157	0.04978	145.878	0.66717
-35.0607	0.00231			65.089	-0.0333	95.6577	0.0491	145.898	0.68997
-35.0405	0.00163			65.1091	-0.0336	95.6779	0.04844	145.94	0.73173
-34.9984	0.00114			65.1293	-0.03371	95.698	0.04775	145.961	0.74917
-34.9783	0.000425326			65.1494	-0.03397	95.7182	0.04716	145.981	0.76887
-34.9582	-0.000263397			65.1915	-0.03412	95.7383	0.04652	146.002	0.78572
-34.938	-0.000607106			65.2116	-0.0343	95.7804	0.04559	146.022	0.80627
-34.9179	-0.000667886			65.2318	-0.03443	95.8005	0.04485	146.064	0.85215
-34.8758	-0.000879588			65.2519	-0.03461	95.8207	0.04403	146.084	0.86847
-34.8557	-0.00161			65.272	-0.03479	95.8408	0.04307	146.108	0.89249
-34.8355	-0.00203			65.3141	-0.03488	95.8609	0.04218	146.129	0.91723
-34.8154	-0.00263			65.3343	-0.03484	95.903	0.04122	146.149	0.93025
-34.7953	-0.00296			65.3544	-0.03501	95.9232	0.04025	146.191	0.9804
-34.7532	-0.00339			65.3745	-0.03513	95.9433	0.03934	146.211	1.0031
-34.7331	-0.00414			65.3946	-0.0353	95.9634	0.03852	146.231	1.02303
-34.7129	-0.00461			65.4367	-0.03542	95.9835	0.03758	146.251	1.04413
-34.6928	-0.00519			65.4569	-0.03539	96.0256	0.03667	146.276	1.06757
-34.6727	-0.00514			65.477	-0.03555	96.0458	0.03579	146.318	1.11871
-34.6306	-0.00504			65.4971	-0.03552	96.0659	0.03486	146.338	1.14071
-34.6104	-0.00515			65.5174	-0.03557	96.086	0.03398	146.358	1.16384
-34.5903	-0.0051			65.5595	-0.03562	96.1061	0.03312	146.378	1.18561
-34.5702	-0.0052			65.5796	-0.03567	96.1482	0.03233	146.398	1.21078
-34.55	-0.00544			65.5997	-0.03556	96.1684	0.03159	146.441	1.26015
-34.5079	-0.00515			65.6198	-0.03562	96.1885	0.03078	146.465	1.28898
-34.4878	-0.00492			65.64	-0.03567	96.2086	0.02991	146.485	1.31433
-34.4677	-0.00498			65.6821	-0.03578	96.2287	0.02903	146.505	1.34141
-34.4475	-0.00494			65.7022	-0.03581	96.2708	0.02818	146.526	1.36569
-34.4274	-0.0048			65.7223	-0.03581	96.291	0.02724	146.568	1.41439
-34.3853	-0.00486			65.7424	-0.03584	96.3111	0.02642	146.588	1.43821
-34.3652	-0.00539			65.7626	-0.03587	96.3312	0.02571	146.608	1.46045
-34.3451	-0.00524			65.8046	-0.03586	96.3513	0.0248	146.629	1.4865
-34.325	-0.00549			65.8248	-0.03582	96.3935	0.02401	146.65	1.51103
-34.3048	-0.00606			65.845	-0.03585	96.4136	0.02328	146.692	1.56769
-34.2627	-0.00616			65.8651	-0.03567	96.4337	0.02234	146.712	1.58888
-34.2425	-0.00633			65.8852	-0.03564	96.4538	0.02155	146.736	1.61918
-34.2224	-0.00638			65.9273	-0.03546	96.474	0.02076	146.756	1.64617
-34.2023	-0.00659			65.9474	-0.03547	96.516	0.01984	146.777	1.67157
-34.1822	-0.00673			65.9676	-0.03528	96.5362	0.01902	146.819	1.72448
-34.1401	-0.00707			65.9877	-0.0352	96.5563	0.01825	146.839	1.75155
-34.1199	-0.00729			66.0078	-0.03499	96.5765	0.01736	146.859	1.78233
-34.0998	-0.00716			66.0499	-0.03513	96.5966	0.01651	146.879	1.80577
-34.0797	-0.00706			66.0701	-0.03491	96.6387	0.01565	146.903	1.84188
-34.0596	-0.00698			66.0902	-0.03475	96.6589	0.01492	146.945	1.89536
-34.0175	-0.00641			66.1104	-0.03461	96.679	0.01422	146.965	1.92435
-33.9973	-0.00604			66.1305	-0.03472	96.6991	0.01341	146.986	1.95335
-33.9772	-0.00564			66.1726	-0.03463	96.7193	0.01263	147.006	1.98232
-33.9571	-0.00495			66.1927	-0.03457	96.7613	0.01189	147.026	2.01056
-33.9369	-0.00436			66.2129	-0.03452	96.7815	0.01111	147.068	2.07141
-33.8948	-0.00417			66.233	-0.03458	96.8016	0.01035	147.092	2.1013
-33.8747	-0.00368			66.2531	-0.03468	96.8218	0.00963	147.112	2.13597
-33.8546	-0.00284			66.2952	-0.03462	96.8419	0.00898	147.133	2.15874
-33.8344	-0.00223			66.3153	-0.03467	96.884	0.00843	147.153	2.19094
-33.8143	-0.00166			66.3354	-0.03472	96.9042	0.00767	147.195	2.24785
-33.7722	-0.000886283			66.3556	-0.03462	96.9243	0.00686	147.215	2.27735
-33.7521	-0.000483904			66.3757	-0.03471	96.9445	0.00606	147.235	2.3068
-33.7319	-0.000170271			66.4178	-0.03477	96.9646	0.00538	147.256	2.33521
-33.7118	9.63775e-05			66.438	-0.03482	97.0067	0.00461	147.276	2.3675
-33.6917	5.00137e-05			66.4582	-0.03479	97.0268	0.00395	147.319	2.4262
-33.6496	0.000166323			66.4783	-0.03471	97.047	0.00327	147.339	2.4575
-33.6294	0.000450895			66.4984	-0.03453	97.0671	0.00241	147.363	2.48645
-33.6093	0.000965305			66.5405	-0.03442	97.0872	0.00154	147.383	2.5171
-33.5892	0.00101			66.5606	-0.03447	97.1293	0.00080558	147.404	2.53566
-33.5691	0.000883446			66.5808	-0.03454	97.1495	-5.5858e-05	147.446	2.53459
-33.527	0.00107			66.6009	-0.03454	97.1696	-0.000800223	147.466	2.53876
-33.5069	0.00131			66.621	-0.03456	97.1898	-0.00165	147.486	2.54576
-33.4867	0.00172			66.6631	-0.03467	97.2099	-0.00227	147.506	2.54802
-33.4666	0.00201			66.6832	-0.0347	97.252	-0.00311	147.53	2.5496
-33.4465	0.00199			66.7034	-0.03491	97.2721	-0.00376	147.572	2.51528
-33.4044	0.00222			66.7235	-0.03471	97.2923	-0.00452	147.593	2.4863
-33.3843	0.00274			66.7437	-0.03471	97.3124	-0.00527	147.613	2.46337
-33.3641	0.00311			66.7858	-0.0347	97.3325	-0.00618	147.633	2.44006
-33.344	0.00333			66.8059	-0.03452	97.3746	-0.00686	147.653	2.40547
-33.3238	0.00342			66.826	-0.03447	97.3948	-0.00751	147.695	2.3514
-33.2817	0.00341			66.8461	-0.03458	97.4149	-0.0084	147.72	2.31634
-33.2616	0.00384			66.8663	-0.03474	97.4351	-0.0093	147.74	2.29167
-33.2414	0.00412			66.9084	-0.03468	97.4552	-0.0101	147.76	2.2632
-33.2213	0.00448			66.9285	-0.03462	97.4973	-0.01095	147.78	2.23954
-33.2012	0.00444			66.9486	-0.0346	97.5174	-0.01173	147.822	2.19462
-33.1591	0.00502			66.9688	-0.03455	97.5376	-0.01241	147.842	2.16386
-33.139	0.00514			66.9889	-0.03445	97.5577	-0.01306	147.863	2.13488
-33.1189	0.00553			67.031	-0.03441	97.5779	-0.01392	147.884	2.10598
-33.0987	0.00565			67.0512	-0.03427	97.62	-0.01468	147.904	2.08218
-33.0786	0.00571			67.0714	-0.0343	97.6401	-0.01548	147.946	2.03062
-33.0365	0.00559			67.0915	-0.03414	97.6602	-0.01627	147.966	2.00112
-33.0163	0.00562			67.1116	-0.03417	97.6804	-0.01696	147.991	1.97279
-32.9962	0.0057			67.1537	-0.03393	97.7005	-0.01767	148.011	1.94684
-32.976	0.00543			67.1738	-0.03394	97.7426	-0.01838	148.031	1.92325
-32.9559	0.00535			67.194	-0.03389	97.7627	-0.01903	148.073	1.86773
-32.9138	0.0053			67.2141	-0.03384	97.7829	-0.01976	148.093	1.84651
-32.8937	0.00512			67.2342	-0.03385	97.803	-0.02043	148.113	1.8185
-32.8736	0.00518			67.2763	-0.03374	97.8232	-0.02115	148.134	1.78942
-32.8534	0.00529			67.2964	-0.03368	97.8653	-0.02194	148.158	1.76578
-32.8333	0.00515			67.3166	-0.03364	97.8854	-0.02262	148.2	1.71204
-32.7912	0.00512			67.3367	-0.03356	97.9056	-0.02328	148.22	1.68083
-32.7711	0.00521			67.3569	-0.03368	97.9257	-0.02405	148.24	1.65968
-32.751	0.00515			67.399	-0.03363	97.9458	-0.02476	148.26	1.6352
-32.7308	0.00547			67.4191	-0.03363	97.9879	-0.02539	148.281	1.61014
-32.7106	0.00568			67.4392	-0.03369	98.008	-0.02622	148.323	1.55901
-32.6686	0.00599			67.4593	-0.03367	98.0282	-0.02682	148.347	1.52656
-32.6484	0.00593			67.4795	-0.03372	98.0483	-0.02744	148.367	1.49617
-32.6283	0.00659			67.5216	-0.03359	98.0685	-0.02808	148.387	1.4745
-32.6082	0.00646			67.5417	-0.03365	98.1106	-0.02884	148.408	1.45367
-32.588	0.00602			67.5618	-0.03365	98.1307	-0.02966	148.45	1.40209
-32.5459	0.00556			67.5819	-0.03359	98.1509	-0.03054	148.47	1.37229
-32.5258	0.0051			67.6021	-0.03376	98.171	-0.03106	148.49	1.35319
-32.5057	0.00489			67.6442	-0.03373	98.1911	-0.03169	148.511	1.32383
-32.4856	0.00428			67.6643	-0.03356	98.2332	-0.0325	148.531	1.30138
-32.4654	0.00358			67.6844	-0.03355	98.2533	-0.03328	148.574	1.25265
-32.4233	0.00289			67.7046	-0.03347	98.2735	-0.03399	148.594	1.22926
-32.4032	0.00251			67.7247	-0.03361	98.2936	-0.03476	148.618	1.19555
-32.383	0.00191			67.7668	-0.0338	98.3138	-0.03548	148.638	1.17526
-32.3629	0.0013			67.7869	-0.03384	98.3559	-0.03613	148.659	1.14954
-32.3428	0.000488495			67.807	-0.03387	98.376	-0.03691	148.701	1.10065
-32.3007	-0.000126703			67.8272	-0.0339	98.3961	-0.03756	148.721	1.06971
-32.2805	-0.000541967			67.8473	-0.03398	98.4163	-0.03839	148.741	1.04893
-32.2604	-0.000474227			67.8894	-0.03398	98.4364	-0.03901	148.761	1.02701
-32.2403	-0.000654156			67.9095	-0.03394	98.4785	-0.03987	148.785	0.99957
-32.2201	-0.000880735			67.9297	-0.03393	98.4987	-0.04055	148.827	0.9505
-32.1781	-0.00114			67.9498	-0.03374	98.5188	-0.0414	148.848	0.92964
-32.1579	-0.00107			67.97	-0.03381	98.539	-0.04201	148.868	0.89942
-32.1378	-0.00108			68.0121	-0.03402	98.5591	-0.04277	148.888	0.881
-32.1177	-0.00163			68.0322	-0.03394	98.6012	-0.04354	148.908	0.85306
-32.0975	-0.00206			68.0523	-0.03401	98.6213	-0.04419	148.95	0.80109
-32.0554	-0.00232			68.0724	-0.03397	98.6414	-0.04504	148.975	0.77457
-32.0352	-0.00266			68.0926	-0.03386	98.6616	-0.04571	148.995	0.75004
-32.0151	-0.00275			68.1346	-0.0337	98.6817	-0.04635	149.015	0.72539
-31.995	-0.00311			68.1548	-0.03381	98.7238	-0.04706	149.036	0.70181
-31.9748	-0.00352			68.1749	-0.03382	98.744	-0.04747	149.078	0.65158
-31.9327	-0.00372			68.195	-0.03379	98.7641	-0.04799	149.098	0.62945
-31.9126	-0.00392			68.2151	-0.03372	98.7843	-0.04849	149.118	0.60066
-31.8925	-0.00438			68.2572	-0.03382	98.8044	-0.04906	149.139	0.57172
-31.8724	-0.00442			68.2774	-0.03368	98.8465	-0.04939	149.16	0.54583
-31.8523	-0.00481			68.2975	-0.03379	98.8666	-0.04962	149.202	0.50242
-31.8102	-0.00495			68.3177	-0.0337	98.8867	-0.04987	149.222	0.47622
-31.79	-0.00515			68.3378	-0.0337	98.9069	-0.05008	149.246	0.44871
-31.7698	-0.00554			68.3799	-0.03375	98.927	-0.05013	149.266	0.42607
-31.7497	-0.00608			68.4	-0.03377	98.9691	-0.05026	149.287	0.40617
-31.7296	-0.00645			68.4201	-0.03374	98.9892	-0.05036	149.329	0.35859
-31.6875	-0.00674			68.4403	-0.03368	99.0094	-0.05028	149.349	0.3325
-31.6674	-0.00688			68.4604	-0.03385	99.0295	-0.05014	149.369	0.30538
-31.6472	-0.00753			68.5025	-0.03372	99.0497	-0.05013	149.389	0.29343
-31.6271	-0.00779			68.5226	-0.03375	99.0918	-0.04996	149.413	0.26867
-31.607	-0.00795			68.5428	-0.03361	99.1119	-0.04975	149.455	0.23997
-31.5649	-0.00782			68.5629	-0.03355	99.1321	-0.04953	149.476	0.22407
-31.5448	-0.00765			68.583	-0.03379	99.1522	-0.04922	149.496	0.20455
-31.5247	-0.0075			68.6251	-0.03387	99.1724	-0.04885	149.516	0.1805
-31.5045	-0.00725			68.6453	-0.03385	99.2145	-0.04859	149.536	0.15848
-31.4844	-0.00722			68.6654	-0.03387	99.2346	-0.04822	149.578	0.11381
-31.4423	-0.00779			68.6855	-0.03389	99.2547	-0.04757	149.603	0.08553
-31.4221	-0.00776			68.7057	-0.03402	99.2749	-0.04701	149.623	0.0677
-31.402	-0.00765			68.7477	-0.03401	99.295	-0.04638	149.643	0.05053
-31.3819	-0.00729			68.7679	-0.0343	99.3371	-0.04582	149.663	0.03
-31.3617	-0.00736			68.788	-0.03436	99.3573	-0.04502	149.706	-0.00531
-31.3196	-0.00736			68.8081	-0.03438	99.3774	-0.0443	149.726	-0.02371
-31.2995	-0.00697			68.8283	-0.03447	99.3975	-0.04346	149.746	-0.04636
-31.2794	-0.00687			68.8704	-0.03451	99.4177	-0.04274	149.767	-0.06021
-31.2593	-0.00616			68.8905	-0.03451	99.4598	-0.04202	149.787	-0.07286
-31.2391	-0.00573			68.9107	-0.03466	99.4799	-0.04125	149.83	-0.10323
-31.197	-0.00507			68.9308	-0.03475	99.5001	-0.04042	149.85	-0.1214
-31.1769	-0.00453			68.9509	-0.03488	99.5202	-0.0397	149.874	-0.13635
-31.1567	-0.00421			68.993	-0.03487	99.5403	-0.03892	149.894	-0.14444
-31.1366	-0.00349			69.0131	-0.03482	99.5824	-0.03819	149.915	-0.15465
-31.1165	-0.00279			69.0333	-0.03488	99.6026	-0.03746	149.957	-0.17864
-31.0744	-0.0023			69.0534	-0.03489	99.6227	-0.03662	149.977	-0.19461
-31.0543	-0.00194			69.0735	-0.03498	99.6428	-0.03598	149.997	-0.20122
-31.0341	-0.00159			69.1156	-0.03488	99.663	-0.03519	150.017	-0.21061
-31.014	-0.00123			69.1357	-0.03494	99.705	-0.03445	150.041	-0.21457
-30.9939	-0.00133			69.1559	-0.03487	99.7252	-0.03365	150.084	-0.2323
-30.9518	-0.00145			69.176	-0.03484	99.7453	-0.03282	150.104	-0.24164
-30.9316	-0.000946773			69.1962	-0.03487	99.7654	-0.03203	150.124	-0.24987
-30.9115	-0.000582224			69.2383	-0.03492	99.7856	-0.03129	150.144	-0.25118
-30.8914	-0.000484994			69.2584	-0.03459	99.8277	-0.03044	150.164	-0.25853
-30.8712	-0.000445251			69.2785	-0.03461	99.8478	-0.02961	150.206	-0.26775
-30.8291	8.63593e-05			69.2986	-0.03455	99.8679	-0.02885	150.231	-0.27024
-30.809	0.000789818			69.3188	-0.03463	99.8881	-0.02796	150.252	-0.27567
-30.7888	0.00101			69.3609	-0.03475	99.9082	-0.02731	150.272	-0.27423
-30.7687	0.00149			69.381	-0.03476	99.9503	-0.02658	150.292	-0.26978
-30.7486	0.00171			69.4011	-0.03469	99.9704	-0.02566	150.334	-0.27226
-30.7065	0.00204			69.4212	-0.03462	99.9905	-0.02478	150.354	-0.27343
-30.6864	0.00183			69.4414	-0.03449	100.011	-0.02393	150.374	-0.27123
-30.6662	0.00176			69.4835	-0.03452	100.031	-0.02295	150.395	-0.27068
-30.6461	0.00182			69.5036	-0.0344	100.073	-0.022	150.415	-0.27169
-30.626	0.00199			69.5238	-0.03444	100.093	-0.02122	150.457	-0.26874
-30.5839	0.00216			69.5439	-0.03432	100.113	-0.02044	150.478	-0.26595
-30.5638	0.00218			69.564	-0.0343	100.133	-0.01952	150.502	-0.26094
-30.5436	0.00257			69.6061	-0.03425	100.153	-0.01864	150.522	-0.26865
-30.5235	0.00265			69.6262	-0.03416	100.196	-0.01779	150.542	-0.2686
-30.5033	0.00251			69.6464	-0.0341	100.216	-0.01692	150.584	-0.26464
-30.4612	0.00258			69.6665	-0.03405	100.236	-0.01614	150.605	-0.26805
-30.4411	0.00272			69.6866	-0.03397	100.256	-0.01537	150.625	-0.26984
-30.421	0.00258			69.7287	-0.03385	100.276	-0.01473	150.645	-0.26723
-30.4008	0.0027			69.7489	-0.03382	100.318	-0.01398	150.669	-0.26819
-30.3807	0.00309			69.769	-0.0339	100.338	-0.01333	150.711	-0.26458
-30.3386	0.00343			69.7891	-0.03405	100.358	-0.01258	150.731	-0.26272
-30.3185	0.00326			69.8093	-0.03416	100.379	-0.01186	150.751	-0.26098
-30.2984	0.00322			69.8514	-0.03408	100.399	-0.01129	150.772	-0.26178
-30.2783	0.00334			69.8715	-0.03398	100.441	-0.01051	150.792	-0.26444
-30.2581	0.0036			69.8916	-0.03401	100.461	-0.00972	150.834	-0.26467
-30.216	0.00359			69.9117	-0.03412	100.481	-0.00888	150.858	-0.26481
-30.1959	0.00332			69.9319	-0.03426	100.501	-0.00827	150.879	-0.26194
-30.1757	0.00346			69.974	-0.03432	100.521	-0.00762	150.899	-0.26318
-30.1556	0.00332			69.9941	-0.03457	100.563	-0.00701	150.919	-0.26011
-30.1355	0.00327			70.0142	-0.03448	100.584	-0.00619	150.961	-0.26147
-30.0934	0.00332			70.0344	-0.03447	100.604	-0.00563	150.981	-0.26115
-30.0733	0.00327			70.0545	-0.03446	100.624	-0.00502	151.001	-0.26234
-30.0531	0.00312			70.0966	-0.0345	100.644	-0.00435	151.022	-0.26663
-30.033	0.00301			70.1168	-0.03438	100.686	-0.00371	151.042	-0.26281
-30.0129	0.003			70.1369	-0.03456	100.706	-0.00296	151.085	-0.26245
-29.9708	0.00307			70.157	-0.03466	100.726	-0.0023	151.105	-0.26698
-29.9506	0.00323			70.1771	-0.03467	100.747	-0.00171	151.129	-0.26373
-29.9305	0.00351			70.2192	-0.03466	100.767	-0.00092213	151.149	-0.26801
-29.9104	0.00379			70.2394	-0.03467	100.809	-0.000307019	151.169	-0.26758
-29.8903	0.00352			70.2595	-0.03465	100.829	0.000474882	151.211	-0.26851
-29.8482	0.00355			70.2796	-0.03466	100.849	0.00131	151.232	-0.26442
-29.828	0.00324			70.2997	-0.03484	100.869	0.00209	151.252	-0.26709
-29.8079	0.00303			70.3418	-0.03461	100.889	0.00299	151.272	-0.26826
-29.7878	0.0029			70.362	-0.03469	100.932	0.00382	151.296	-0.27
-29.7677	0.00226			70.3821	-0.03463	100.952	0.00469	151.338	-0.26948
-29.7256	0.00159			70.4023	-0.0347	100.972	0.00549	151.358	-0.26874
-29.7054	0.000915769			70.4224	-0.03476	100.992	0.00618	151.378	-0.26732
-29.6853	0.000468891			70.4645	-0.03477	101.012	0.00688	151.398	-0.26694
-29.6652	-0.000190375			70.4846	-0.03464	101.054	0.0077	151.419	-0.27277
-29.645	-0.000810349			70.5048	-0.0348	101.074	0.00839	151.461	-0.26776
-29.6029	-0.0014			70.5249	-0.03477	101.094	0.00932	151.485	-0.2711
-29.5828	-0.00198			70.545	-0.03481	101.115	0.0102	151.505	-0.26987
-29.5627	-0.00254			70.5871	-0.03478	101.135	0.01105	151.525	-0.27416
-29.5425	-0.00264			70.6072	-0.03475	101.177	0.01195	151.545	-0.26835
-29.5224	-0.00264			70.6274	-0.03482	101.197	0.01292	151.587	-0.26819
-29.4803	-0.00263			70.6475	-0.03488	101.217	0.01388	151.607	-0.26872
-29.4602	-0.00265			70.6677	-0.03485	101.237	0.01478	151.628	-0.26819
-29.44	-0.00278			70.7098	-0.0349	101.257	0.01573	151.648	-0.27099
-29.4199	-0.00321			70.7299	-0.03492	101.299	0.01654	151.669	-0.27069
-29.3998	-0.00335					101.32	0.01722	151.711	-0.2684
-29.3577	-0.0037					101.34	0.0181	151.731	-0.27091
-29.3376	-0.0045					101.36	0.01895	151.755	-0.26821
-29.3174	-0.00508					101.38	0.01981	151.775	-0.27035
-29.2973	-0.0056					101.422	0.02059	151.795	-0.26803
-29.2772	-0.00627					101.442	0.02134	151.837	-0.26886
-29.2351	-0.00687					101.462	0.02211	151.858	-0.26908
-29.2149	-0.00672					101.483	0.02296	151.878	-0.26984
-29.1948	-0.00701					101.503	0.02361	151.898	-0.26776
-29.1747	-0.00729					101.545	0.02447	151.922	-0.27156
-29.1545	-0.00781					101.565	0.02526	151.964	-0.26771
-29.1124	-0.00816					101.585	0.02598	151.984	-0.27353
-29.0923	-0.00843					101.605	0.02678	152.004	-0.26748
-29.0722	-0.00852					101.625	0.0274	152.024	-0.27069
-29.0521	-0.00851					101.667	0.0282	152.045	-0.27302
-29.0319	-0.00844					101.688	0.02873	152.087	-0.26734
-28.9898	-0.00844					101.708	0.02939	152.11	-0.26655
-28.9697	-0.00866					101.728	0.03004	152.131	-0.26915
-28.9495	-0.00874					101.748	0.03079	152.151	-0.26918
-28.9294	-0.00872					101.79	0.03162	152.171	-0.26545
-28.9093	-0.0091					101.81	0.03237	152.213	-0.26462
-28.8671	-0.00989					101.83	0.03301	152.233	-0.26781
-28.847	-0.01024					101.851	0.03388	152.253	-0.26742
-28.8269	-0.01062					101.871	0.0347	152.274	-0.26639
-28.8068	-0.01073					101.913	0.03549	152.294	-0.26899
-28.7867	-0.01089					101.933	0.03626	152.336	-0.2716
-28.7446	-0.01154					101.953	0.03699	152.356	-0.26838
-28.7244	-0.01163					101.973	0.03791	152.38	-0.26396
-28.7043	-0.01188					101.993	0.03866	152.401	-0.26759
-28.6842	-0.01172					102.035	0.03952	152.421	-0.26673
-28.664	-0.01177					102.056	0.04048	152.463	-0.26717
-28.6219	-0.01172					102.076	0.0414	152.483	-0.27043
-28.6018	-0.01157					102.096	0.04215	152.503	-0.26599
-28.5817	-0.01092					102.116	0.04298	152.523	-0.26596
-28.5615	-0.01046					102.158	0.0438	152.547	-0.26482
-28.5414	-0.01003					102.178	0.04482	152.589	-0.26784
-28.4993	-0.00902					102.198	0.04565	152.609	-0.26768
-28.4792	-0.00799					102.218	0.0467	152.629	-0.26809
-28.4591	-0.00719					102.239	0.0478	152.65	-0.26685
-28.4389	-0.00642					102.281	0.04886	152.67	-0.2648
-28.4188	-0.00591					102.301	0.04974	152.712	-0.26617
-28.3767	-0.00513					102.321	0.05072	152.736	-0.26805
-28.3565	-0.00429					102.341	0.05169	152.756	-0.26322
-28.3364	-0.00377					102.361	0.05267	152.776	-0.26852
-28.3163	-0.0029					102.403	0.05341	152.796	-0.26427
-28.2962	-0.0025					102.423	0.05428	152.838	-0.26464
-28.2541	-0.00224					102.444	0.05504	152.858	-0.26722
-28.2339	-0.00168					102.464	0.05569	152.879	-0.26608
-28.2138	-0.001					102.484	0.05614	152.899	-0.26216
-28.1937	-0.000890018					102.526	0.05654	152.919	-0.26749
-28.1736	-0.000979987					102.546	0.05699	152.961	-0.26805
-28.1315	-0.000971058					102.566	0.05741	152.982	-0.26734
-28.1113	-0.000670597					102.586	0.05774	153.005	-0.26766
-28.0912	-0.000705582					102.607	0.05811	153.026	-0.26937
-28.0711	-0.00105					102.649	0.05824	153.046	-0.2663
-28.051	-0.00076228					102.669	0.05832	153.088	-0.26731
-28.0089	-5.03048e-06					102.689	0.05827	153.108	-0.26399
-27.9887	4.52917e-05					102.709	0.05815	153.128	-0.26704
-27.9686	0.000290926					102.729	0.05808	153.149	-0.26848
-27.9485	0.000612641					102.771	0.05802	153.177	-0.2683
-27.9283	0.000766943					102.792	0.05758	153.219	-0.26498
-27.8862	0.00154					102.812	0.05701	153.24	-0.26837
-27.8661	0.00174					102.832	0.05663	153.26	-0.27024
-27.846	0.00219					102.852	0.05618	153.285	-0.2707
-27.8259	0.00277					102.894	0.05579	153.305	-0.26702
-27.8057	0.003					102.914	0.05522	153.347	-0.2685
-27.7636	0.00326					102.934	0.05458	153.37	-0.27097
-27.7435	0.00342					102.954	0.054	153.39	-0.26886
-27.7233	0.00333					102.975	0.05334	153.41	-0.26752
-27.7032	0.0032					103.017	0.05266	153.43	-0.27047
-27.6831	0.00311					103.037	0.05186	153.473	-0.26746
-27.641	0.00296					103.057	0.05114	153.493	-0.26906
-27.6208	0.0028					103.077	0.05039	153.513	-0.27122
-27.6007	0.00248					103.097	0.04954	153.54	-0.27257
-27.5806	0.00283					103.139	0.04854	153.56	-0.26778
-27.5605	0.00325					103.159	0.04762	153.602	-0.27011
-27.5184	0.00323					103.18	0.0467	153.622	-0.26728
-27.4982	0.00283					103.2	0.0458	153.642	-0.27051
-27.4781	0.00297					103.22	0.04473	153.663	-0.27167
-27.458	0.00302					103.262	0.04395	153.683	-0.2717
-27.4379	0.00303					103.282	0.04314	153.725	-0.26874
-27.3958	0.00323					103.302	0.04231	153.745	-0.27231
-27.3756	0.00319					103.322	0.04153	153.765	-0.26961
-27.3555	0.00324					103.342	0.04093	153.785	-0.27282
-27.3354	0.00323					103.385	0.04016	153.805	-0.27076
-27.3152	0.00308					103.405	0.03948	153.847	-0.26488
-27.2731	0.00325					103.425	0.03878	153.868	-0.2714
-27.253	0.00351					103.445	0.03806	153.888	-0.2687
-27.2329	0.00345					103.465	0.03725	153.908	-0.26714
-27.2127	0.00317					103.507	0.0364	153.928	-0.26874
-27.1926	0.00295					103.527	0.03571	153.97	-0.27025
-27.1505	0.00252					103.547	0.03504	153.99	-0.27162
-27.1304	0.0024					103.568	0.03439	154.01	-0.27503
-27.1102	0.00239					103.588	0.03363	154.031	-0.26773
-27.0901	0.00207					103.63	0.03285	154.051	-0.27178
-27.07	0.00139					103.65	0.0321	154.093	-0.26856
-27.0279	0.000426406					103.67	0.03114	154.113	-0.26833
-27.0078	-0.000391009					103.69	0.03026	154.133	-0.27137
-26.9876	-0.00116					103.71	0.02926	154.153	-0.26732
-26.9675	-0.00181					103.752	0.02844	154.173	-0.2725
-26.9474	-0.00272					103.773	0.02771	154.215	-0.26792
-26.9052	-0.00357					103.793	0.02683	154.235	-0.26934
-26.8851	-0.00436					103.813	0.02594	154.256	-0.27467
-26.865	-0.00488					103.833	0.02509	154.276	-0.26856
-26.8449	-0.00515					103.875	0.02416	154.296	-0.26938
-26.8247	-0.00546					103.895	0.02331	154.338	-0.26575
-26.7826	-0.0055					103.915	0.02256	154.358	-0.26851
-26.7625	-0.00555					103.935	0.0219	154.378	-0.26872
-26.7424	-0.0059					103.956	0.02115	154.398	-0.26853
-26.7222	-0.00639					103.998	0.02024	154.418	-0.26645
-26.7021	-0.0067					104.018	0.0193	154.461	-0.26825
-26.66	-0.00676					104.038	0.01855	154.481	-0.26531
-26.6399	-0.00672					104.058	0.01791	154.501	-0.26902
-26.6198	-0.00702					104.078	0.01716	154.521	-0.26763
-26.5997	-0.00742					104.12	0.01614	154.541	-0.27051
-26.5795	-0.00767					104.14	0.0152	154.583	-0.26767
-26.5374	-0.00807					104.161	0.01435	154.603	-0.26987
-26.5173	-0.00821					104.181	0.01368	154.623	-0.26577
-26.4972	-0.00889					104.201	0.01283	154.644	-0.26529
-26.477	-0.00892					104.243	0.01202	154.664	-0.26431
-26.4569	-0.00944					104.263	0.01123	154.706	-0.27026
-26.4148	-0.00953					104.283	0.01041	154.726	-0.26769
-26.3947	-0.00962					104.303	0.0096	154.746	-0.26625
-26.3745	-0.0093					104.324	0.0087	154.766	-0.26438
-26.3544	-0.00957					104.366	0.0079	154.786	-0.2688
-26.3343	-0.00983					104.386	0.00721	154.828	-0.26955
-26.2922	-0.00995					104.406	0.00652	154.849	-0.26563
-26.272	-0.01042					104.426	0.00569	154.869	-0.26502
-26.2519	-0.01046					104.446	0.00499	154.889	-0.26573
-26.2318	-0.01069					104.488	0.00427	154.909	-0.26454
-26.2116	-0.01083					104.508	0.00361	154.951	-0.26511
-26.1696	-0.01049					104.529	0.00279	154.971	-0.26809
-26.1494	-0.01025					104.549	0.002	154.991	-0.26834
-26.1293	-0.01044					104.569	0.0012	155.011	-0.26438
-26.1092	-0.01038					104.611	0.000358062	155.032	-0.26612
-26.0891	-0.01036					104.631	-0.000222067	155.074	-0.2676
-26.0469	-0.01032					104.651	-0.000927964	155.094	-0.26152
-26.0268	-0.01054					104.671	-0.00189	155.114	-0.26607
-26.0067	-0.01098					104.692	-0.00259	155.134	-0.26373
-25.9865	-0.0108					104.734	-0.00324	155.154	-0.26596
-25.9664	-0.01119					104.754	-0.00381	155.196	-0.26772
-25.9243	-0.01135					104.774	-0.00461	155.216	-0.26428
-25.9042	-0.01107					104.794	-0.00537	155.237	-0.26676
-25.884	-0.01092					104.814	-0.00621	155.257	-0.26802
-25.8639	-0.01086					104.856	-0.00704	155.277	-0.26163
-25.8438	-0.01062					104.876	-0.00794	155.319	-0.26419
-25.8017	-0.01039					104.897	-0.00886	155.339	-0.26465
-25.7816	-0.01008					104.917	-0.00958	155.359	-0.26449
-25.7614	-0.00933					104.937	-0.01036	155.379	-0.2625
-25.7413	-0.00908					104.979	-0.01103	155.399	-0.26634
-25.7212	-0.00848					104.999	-0.0117	155.442	-0.26604
-25.6791	-0.00754					105.019	-0.01254	155.462	-0.26648
-25.6589	-0.00679					105.039	-0.01336	155.482	-0.2646
-25.6388	-0.00644					105.059	-0.01408	155.502	-0.2641
-25.6186	-0.00581					105.102	-0.01494	155.522	-0.26426
-25.5985	-0.00521					105.122	-0.01567	155.564	-0.26641
-25.5564	-0.00469					105.142	-0.01624	155.584	-0.26982
-25.5363	-0.00435					105.162	-0.01698	155.604	-0.27101
-25.5162	-0.00416					105.182	-0.01777	155.625	-0.26804
-25.496	-0.00393					105.224	-0.01842	155.645	-0.26606
-25.4759	-0.00386					105.244	-0.01918	155.687	-0.27066
-25.4338	-0.00321					105.265	-0.01985	155.707	-0.27204
-25.4137	-0.0024					105.285	-0.02048	155.727	-0.26554
-25.3935	-0.00211					105.305	-0.0211	155.747	-0.2652
-25.3734	-0.00139					105.347	-0.02175	155.767	-0.26391
-25.3532	-0.00079525					105.367	-0.02229	155.809	-0.26891
-25.3112	-0.000443085					105.387	-0.02279	155.829	-0.27154
-25.291	-6.70052e-05					105.407	-0.02322	155.85	-0.2676
-25.2709	5.30647e-05					105.427	-0.02387	155.87	-0.26833
-25.2508	0.000232234					105.469	-0.02432	155.89	-0.26733
-25.2307	0.000948613					105.49	-0.02489	155.932	-0.26966
-25.1886	0.00128					105.51	-0.02546	155.952	-0.27005
-25.1684	0.00133					105.53	-0.02604	155.972	-0.27025
-25.1483	0.00156					105.55	-0.02653	155.992	-0.27064
-25.1282	0.00195					105.592	-0.02693	156.012	-0.27284
-25.1081	0.00189					105.612	-0.02746	156.055	-0.26897
-25.066	0.00212					105.632	-0.02799	156.075	-0.26755
-25.0458	0.00214					105.653	-0.0287	156.095	-0.27014
-25.0257	0.00205					105.673	-0.02936	156.115	-0.26781
-25.0056	0.00224					105.715	-0.02995	156.135	-0.27023
-24.9855	0.00217					105.735	-0.03053	156.177	-0.25867
-24.9434	0.00237					105.755	-0.03124	156.197	-0.25391
-24.9232	0.00248					105.775	-0.03177	156.217	-0.2521
-24.9031	0.00256					105.795	-0.03235	156.238	-0.25563
-24.883	0.00275					105.837	-0.03296	156.258	-0.25504
-24.8629	0.00285					105.858	-0.03352	156.3	-0.249
-24.8208	0.0029					105.878	-0.03428	156.32	-0.25243
-24.8006	0.00301					105.898	-0.03487	156.34	-0.25437
-24.7805	0.00296					105.918	-0.03535	156.36	-0.25336
-24.7603	0.00328					105.96	-0.03587	156.38	-0.25645
-24.7402	0.00355					105.98	-0.03654	156.422	-0.25362
-24.6981	0.00303					106	-0.03719	156.443	-0.25125
-24.678	0.0027					106.021	-0.03769	156.463	-0.25388
-24.6578	0.0027					106.041	-0.03817	156.483	-0.25017
-24.6377	0.00258					106.083	-0.03863	156.503	-0.24992
-24.6176	0.00234					106.103	-0.03925	156.545	-0.24523
-24.5755	0.00257					106.123	-0.0399	156.565	-0.24871
-24.5554	0.00287					106.143	-0.04047	156.585	-0.24999
-24.5352	0.00311					106.163	-0.04095	156.605	-0.24861
-24.5151	0.00342					106.205	-0.04134	156.626	-0.24948
-24.495	0.00346					106.226	-0.04191	156.668	-0.2504
-24.4529	0.0033					106.246	-0.04234	156.688	-0.24912
-24.4327	0.0033					106.266	-0.04269	156.708	-0.24608
-24.4125	0.003					106.286	-0.0431	156.728	-0.24958
-24.3924	0.00284					106.328	-0.04338	156.748	-0.24763
-24.3723	0.00283					106.348	-0.04351	156.79	-0.24731
-24.3302	0.00252					106.368	-0.04378	156.811	-0.24671
-24.3101	0.00193					106.388	-0.04411	156.831	-0.24814
-24.2899	0.00108					106.409	-0.04428	156.851	-0.24919
-24.2698	0.000114806					106.451	-0.0445	156.871	-0.24719
-24.2496	-0.000672238					106.471	-0.04466	156.913	-0.24445
-24.2076	-0.00151					106.491	-0.04471	156.933	-0.24962
-24.1874	-0.00204					106.511	-0.04481	156.953	-0.24562
-24.1673	-0.0026					106.531	-0.04493	156.973	-0.24513
-24.1471	-0.00312					106.573	-0.04495	156.993	-0.24829
-24.127	-0.00365					106.594	-0.04489	157.036	-0.24594
-24.0849	-0.00377					106.614	-0.04484	157.056	-0.24541
-24.0648	-0.00369					106.634	-0.04477	157.076	-0.24264
-24.0446	-0.00402					106.654	-0.04485	157.096	-0.24156
-24.0245	-0.00416					106.696	-0.04473	157.116	-0.24118
-24.0044	-0.00434					106.716	-0.04469	157.158	-0.24321
-23.9623	-0.00461					106.736	-0.04466	157.178	-0.2396
-23.9422	-0.00484					106.756	-0.04453	157.198	-0.24038
-23.922	-0.00483					106.777	-0.04451	157.219	-0.24156
-23.9019	-0.00551					106.819	-0.04455	157.239	-0.24172
-23.8818	-0.00626					106.839	-0.04461	157.281	-0.24049
-23.8397	-0.00725					106.859	-0.04469	157.301	-0.24111
-23.8195	-0.00787					106.879	-0.04467	157.321	-0.23989
-23.7994	-0.00888					106.899	-0.04469	157.341	-0.23749
-23.7793	-0.00934					106.941	-0.04455	157.361	-0.24008
-23.7591	-0.00925					106.961	-0.04456	157.403	-0.23786
-23.717	-0.0095					106.982	-0.04446	157.424	-0.23554
-23.6969	-0.00984					107.002	-0.04437	157.444	-0.23436
-23.6768	-0.01029					107.022	-0.04444	157.464	-0.23333
-23.6567	-0.01049					107.064	-0.04458	157.484	-0.23422
-23.6365	-0.0109					107.084	-0.04453	157.526	-0.23603
-23.5944	-0.01074					107.104	-0.04433	157.546	-0.2333
-23.5743	-0.01084					107.124	-0.04427	157.566	-0.23694
-23.5542	-0.01114					107.144	-0.04423	157.586	-0.23298
-23.5341	-0.01122					107.186	-0.04421	157.607	-0.23795
-23.5138	-0.01096					107.207	-0.04418	157.649	-0.23671
-23.4718	-0.0108					107.227	-0.04409	157.669	-0.23507
-23.4516	-0.01084					107.247	-0.04406	157.689	-0.23667
-23.4315	-0.01118					107.267	-0.04409	157.709	-0.23783
-23.4113	-0.01197					107.309	-0.04425	157.729	-0.23676
-23.3912	-0.01221					107.329	-0.04434	157.771	-0.23186
-23.3491	-0.01228					107.349	-0.04433	157.791	-0.23541
-23.329	-0.01219					107.37	-0.04427	157.811	-0.2309
-23.3089	-0.01244					107.39	-0.04427	157.832	-0.23403
-23.2888	-0.01243					107.432	-0.04423	157.852	-0.23269
-23.2686	-0.01249					107.452	-0.0444	157.894	-0.23623
-23.2265	-0.01249					107.472	-0.04411	157.914	-0.23721
-23.2064	-0.01248					107.492	-0.04408	157.934	-0.23651
-23.1862	-0.01241					107.512	-0.04414	157.954	-0.23589
-23.1661	-0.01248					107.554	-0.04405	157.974	-0.2292
-23.146	-0.01228					107.575	-0.0441	158.017	-0.23639
-23.1039	-0.01222					107.595	-0.0441	158.037	-0.23378
-23.0837	-0.01205					107.615	-0.04399	158.057	-0.23836
-23.0636	-0.01168					107.635	-0.04387	158.077	-0.23701
-23.0435	-0.0107					107.677	-0.04395	158.097	-0.23731
-23.0234	-0.00966					107.697	-0.0438	158.139	-0.23742
-22.9813	-0.00899					107.717	-0.04381	158.159	-0.23547
-22.9611	-0.00876					107.737	-0.04385	158.179	-0.2366
-22.941	-0.00861					107.758	-0.04375	158.199	-0.24042
-22.9209	-0.00787					107.8	-0.04373	158.22	-0.23642
-22.9007	-0.00722					107.82	-0.04358	158.262	-0.23358
-22.8587	-0.00687					107.84	-0.04351	158.282	-0.23264
-22.8385	-0.00617					107.86	-0.04351	158.302	-0.23808
-22.8184	-0.00594					107.88	-0.04355	158.322	-0.2384
-22.7983	-0.00553					107.922	-0.0435	158.342	-0.23708
-22.7782	-0.00494					107.942	-0.04346	158.384	-0.23582
-22.736	-0.00456					107.963	-0.04368	158.405	-0.23706
-22.7159	-0.00421					107.983	-0.04368	158.425	-0.23976
-22.6958	-0.00421					108.003	-0.04378	158.445	-0.2347
-22.6757	-0.00407					108.045	-0.04376	158.465	-0.24219
-22.6556	-0.00369					108.065	-0.04365	158.507	-0.23804
-22.6135	-0.00381					108.085	-0.04353	158.527	-0.236
-22.5933	-0.00341					108.105	-0.04348	158.547	-0.2352
-22.5732	-0.00295					108.125	-0.04355	158.567	-0.23639
-22.553	-0.00239					108.168	-0.0434	158.588	-0.23687
-22.5329	-0.00238					108.188	-0.04329	158.63	-0.23619
-22.4908	-0.00252					108.208	-0.0433	158.65	-0.23836
-22.4707	-0.00266					108.228	-0.04339	158.67	-0.23516
-22.4505	-0.00245					108.248	-0.04332	158.69	-0.23816
-22.4304	-0.00222					108.29	-0.04328	158.71	-0.23568
-22.4103	-0.002					108.31	-0.04319	158.752	-0.23983
-22.3682	-0.00175					108.331	-0.04307	158.772	-0.23619
-22.3481	-0.0012					108.351	-0.04325	158.792	-0.23811
-22.3279	-0.00121					108.371	-0.04324	158.813	-0.23417
-22.3078	-0.000918129					108.413	-0.04343	158.833	-0.23907
-22.2877	-0.000755674					108.433	-0.04342	158.875	-0.23781
-22.2456	-0.000649498					108.453	-0.04341	158.895	-0.23759
-22.2254	-0.000539101					108.473	-0.04358	158.915	-0.23713
-22.2053	-0.000461269					108.493	-0.04362	158.935	-0.23877
-22.1851	-0.000150517					108.536	-0.04354	158.955	-0.23653
-22.165	0.00037506					108.556	-0.04337	158.997	-0.23919
-22.1229	0.000610443					108.576	-0.04332	159.018	-0.23928
-22.1028	0.000799367					108.596	-0.04328	159.038	-0.236
-22.0827	0.00116					108.616	-0.04318	159.058	-0.2352
-22.0626	0.00122					108.658	-0.04299	159.078	-0.23894
-22.0424	0.00137					108.678	-0.04287	159.12	-0.23894
-22.0003	0.00165					108.698	-0.04269	159.14	-0.2409
-21.9802	0.00201					108.719	-0.04278	159.16	-0.23949
-21.9601	0.00213					108.739	-0.04271	159.18	-0.23944
-21.9399	0.00223					108.781	-0.0426	159.201	-0.23743
-21.9198	0.0021					108.801	-0.04256	159.243	-0.23989
-21.8777	0.00166					108.821	-0.04247	159.263	-0.23843
-21.8575	0.00147					108.841	-0.0425	159.283	-0.23846
-21.8374	0.000983357					108.861	-0.04243	159.303	-0.23933
-21.8173	0.000810326					108.904	-0.04238	159.323	-0.24006
-21.7972	0.000556573					108.924	-0.04224	159.365	-0.23984
-21.7551	0.000380806					108.944	-0.04218	159.385	-0.24147
-21.735	0.00023368					108.964	-0.04217	159.406	-0.24176
-21.7148	0.000127694					108.984	-0.04208	159.426	-0.24021
-21.6947	-0.000291599					109.026	-0.04215	159.446	-0.24089
-21.6745	-0.000376634					109.046	-0.04195	159.488	-0.23881
-21.6324	-0.00109					109.066	-0.04184	159.508	-0.23749
-21.6123	-0.00183					109.087	-0.04191	159.528	-0.23987
-21.5922	-0.0021					109.107	-0.04166	159.548	-0.23996
-21.572	-0.00257					109.149	-0.04156	159.568	-0.23746
-21.5519	-0.00307					109.169	-0.04159	159.611	-0.23709
-21.5098	-0.00354					109.189	-0.04165	159.631	-0.23813
-21.4897	-0.00417					109.209	-0.04146	159.651	-0.23803
-21.4696	-0.00489					109.229	-0.04146	159.671	-0.23812
-21.4494	-0.00549					109.271	-0.04128	159.691	-0.23522
-21.4293	-0.00618					109.292	-0.04114	159.733	-0.23817
-21.3872	-0.00658					109.312	-0.04104	159.753	-0.23478
-21.3671	-0.0068					109.332	-0.04094	159.773	-0.23529
-21.3469	-0.00715					109.352	-0.04083	159.794	-0.23522
-21.3268	-0.0073					109.394	-0.04079	159.814	-0.23638
-21.3067	-0.00715					109.414	-0.04079	159.856	-0.23202
-21.2646	-0.00732					109.434	-0.04088	159.876	-0.23394
-21.2445	-0.00743					109.455	-0.04095	159.896	-0.23542
-21.2243	-0.00789					109.475	-0.04098	159.916	-0.23606
-21.2042	-0.00831					109.517	-0.04116	159.936	-0.23192
-21.1841	-0.00873					109.537	-0.04122	159.978	-0.23499
-21.142	-0.00878					109.557	-0.04115	159.999	-0.23623
-21.1219	-0.00949					109.577	-0.0413	160.019	-0.23545
-21.1017	-0.00942					109.597	-0.04124	160.039	-0.23483
-21.0816	-0.00997					109.639	-0.04127	160.059	-0.23138
-21.0615	-0.01067					109.66	-0.04112	160.101	-0.23806
-21.0194	-0.01082					109.68	-0.04109	160.121	-0.23735
-20.9992	-0.01138					109.7	-0.041	160.141	-0.23716
-20.9791	-0.01154					109.72	-0.04088	160.161	-0.2381
-20.959	-0.01196					109.762	-0.04074	160.181	-0.23538
-20.9388	-0.01203					109.782	-0.0407	160.224	-0.23281
-20.8967	-0.01204					109.802	-0.04068	160.244	-0.23758
-20.8766	-0.01207					109.822	-0.04071	160.264	-0.23655
-20.8565	-0.01221					109.843	-0.04072	160.284	-0.23614
-20.8364	-0.0117					109.885	-0.04061	160.304	-0.23602
-20.8162	-0.01156					109.905	-0.04045	160.346	-0.23755
-20.7741	-0.01182					109.925	-0.04033	160.366	-0.23883
-20.754	-0.01167					109.945	-0.04033	160.386	-0.23581
-20.7339	-0.0118					109.965	-0.04028	160.407	-0.23542
-20.7137	-0.01178					110.007	-0.04026	160.427	-0.23531
-20.6936	-0.01194					110.028	-0.0402	160.469	-0.23948
-20.6515	-0.01222					110.048	-0.0401	160.489	-0.23513
-20.6314	-0.01301					110.068	-0.04011	160.509	-0.23556
-20.6112	-0.01302					110.088	-0.04011	160.529	-0.23321
-20.5911	-0.01384					110.13	-0.04014	160.549	-0.23609
-20.571	-0.0144					110.15	-0.04004	160.591	-0.23321
-20.5289	-0.01499					110.17	-0.04	160.612	-0.2378
-20.5088	-0.0154					110.19	-0.03999	160.632
-20.4886	-0.01568					110.211	-0.03981	160.652
-20.4685	-0.01607					110.253	-0.03969	160.672
-20.4484	-0.01603					110.273	-0.03945	160.714
-20.4063	-0.01593					110.293	-0.03919	160.734
-20.3861	-0.01545					110.313	-0.03916	160.754
-20.366	-0.01525					110.333	-0.03894	160.775
-20.3459	-0.01453					110.375	-0.03891	160.795
-20.3257	-0.01432					110.396	-0.03884	160.837
-20.2836	-0.01323					110.416	-0.03868	160.857
-20.2635	-0.01185					110.436	-0.03858	160.877
-20.2434	-0.01093					110.456	-0.03837	160.897
-20.2233	-0.01008					110.498	-0.03811	160.917
-20.2031	-0.00947					110.518	-0.03806	160.959
-20.161	-0.00872					110.538	-0.03796	160.979
-20.1409	-0.00792					110.558	-0.03791	161
-20.1208	-0.00727					110.579	-0.03786	161.02
-20.1006	-0.00678					110.621	-0.03787	161.04
-20.0805	-0.00613					110.641	-0.03771	161.082
-20.0384	-0.00571					110.661	-0.03768	161.102
-20.0183	-0.00513					110.681	-0.03758	161.122
-19.9981	-0.00507					110.701	-0.03737	161.142
-19.978	-0.00495					110.743	-0.0373	161.163
-19.9579	-0.00456							161.205
-19.9158	-0.00406							161.225
-19.8956	-0.00359							161.245
-19.8755	-0.00357							161.265
-19.8554	-0.0032							161.285
-19.8352	-0.00268							161.327
-19.7932	-0.00225							161.347
-19.773	-0.00192							161.368
-19.7529	-0.00183							161.388
-19.7328	-0.00184							161.408
-19.7126	-0.00172							161.45
-19.6705	-0.00161							161.47
-19.6504	-0.00145							161.49
-19.6303	-0.00115							161.51
-19.6102	-0.0013							161.53
-19.5901	-0.00106							161.573
-19.548	-0.0012							161.593
-19.5278	-0.00106							161.613
-19.5077	-0.000787648							161.633
-19.4876	-0.000748608							161.653
-19.4674	-0.000575937							161.695
-19.4253	-7.41567e-05							161.715
-19.4052	-0.000195756							161.735
-19.385	-3.02709e-05							161.756
-19.3649	0.000172071							161.776
-19.3448	4.26107e-05							161.818
-19.3027	-0.000125347							161.838
-19.2826	-0.000198212							161.858
-19.2625	-0.000134422							161.878
-19.2423	-0.000552302							161.898
-19.2222	-0.000787245							161.94
-19.1801	-0.000988244							161.961
-19.1599	-0.000892146							161.981
-19.1398	-0.00135							162.001
-19.1197	-0.00203							162.021
-19.0996	-0.0018							162.063
-19.0575	-0.00215							162.083
-19.0373	-0.00197							162.103
-19.0172	-0.00191							162.123
-18.9971	-0.00219							162.143
-18.9769	-0.00214							162.186
-18.9348	-0.00191							162.206
-18.9147	-0.0023							162.226
-18.8946	-0.00201							162.246
-18.8744	-0.00194							162.266
-18.8543	-0.00252							162.308
-18.8122	-0.00252							162.328
-18.7921	-0.00302							162.349
-18.772	-0.00343							162.369
-18.7518	-0.00393							162.389
-18.7317	-0.00458							162.431
-18.6896	-0.00519							162.451
-18.6695	-0.00577							162.471
-18.6493	-0.00633							162.491
-18.6292	-0.00682							162.511
-18.6091	-0.00684							162.554
-18.567	-0.00732							162.574
-18.5468	-0.00755							162.594
-18.5267	-0.00778							162.614
-18.5066	-0.00823							162.634
-18.4865	-0.00853							162.676
-18.4444	-0.00832							162.696
-18.4242	-0.00843							162.716
-18.4041	-0.00843							162.737
-18.3839	-0.00862							162.757
-18.3638	-0.00912							162.799
-18.3217	-0.00917							162.819
-18.3016	-0.00964							162.839
-18.2814	-0.01							162.859
-18.2613	-0.0103							162.879
-18.2412	-0.01092							162.921
-18.1991	-0.01158							162.942
-18.179	-0.01228							162.962
-18.1589	-0.01275							162.982
-18.1387	-0.01331							163.002
-18.1186	-0.0135							163.044
-18.0765	-0.01379							163.064
-18.0564	-0.01384							163.084
-18.0362	-0.01355							163.104
-18.0161	-0.01349							163.125
-17.996	-0.01322							163.167
-17.9539	-0.01249							163.187
-17.9337	-0.01226							163.207
-17.9136	-0.01201							163.227
-17.8935	-0.01198							163.247
-17.8733	-0.01203							163.289
-17.8313	-0.01192							163.309
-17.8111	-0.01206							163.33
-17.791	-0.01227							163.35
-17.7708	-0.0127							163.37
-17.7507	-0.01309							163.412
-17.7086	-0.01385							163.432
-17.6885	-0.01421							163.452
-17.6684	-0.014							163.472
-17.6482	-0.01369							163.492
-17.6281	-0.01313							163.535
-17.586	-0.01254							163.555
-17.5659	-0.01175							163.575
-17.5458	-0.01119							163.595
-17.5256	-0.01032							163.615
-17.5055	-0.00965							163.657
-17.4634	-0.00876							163.677
-17.4432	-0.00797							163.697
-17.4231	-0.00717							163.718
-17.403	-0.00685							163.738
-17.3828	-0.00629							163.78
-17.3407	-0.00591							163.8
-17.3206	-0.0056							163.82
-17.3005	-0.00529							163.84
-17.2804	-0.00525							163.86
-17.2602	-0.00486							163.902
-17.2181	-0.00515							163.923
-17.198	-0.00492							163.943
-17.1779	-0.00443							163.963
-17.1577	-0.00422							163.983
-17.1376	-0.00392							164.025
-17.0955	-0.00352							164.045
-17.0754	-0.00331							164.065
-17.0553	-0.00321							164.085
-17.0351	-0.00269							164.106
-17.015	-0.00279							164.148
-16.9729	-0.00271							164.168
-16.9528	-0.00239							164.188
-16.9326	-0.00229							164.208
-16.9125	-0.00215							164.228
-16.8924	-0.00188							164.27
-16.8503	-0.00161							164.29
-16.8302	-0.00124							164.31
-16.81	-0.000838806							164.331
-16.7899	-0.000981332							164.351
-16.7697	-0.000573104							164.393
-16.7276	-0.000835955							164.413
-16.7075	-0.000263949							164.433
-16.6874	0.000461089							164.453
-16.6672	0.000642829							164.473
-16.6471	0.00070911							164.515
-16.605	0.000996885							164.536
-16.5849	0.000795698							164.556
-16.5648	0.000424183							164.576
-16.5447	0.00040176							164.596
-16.5245	-0.000141883							164.638
-16.4824	-0.000374656							164.658
-16.4623	-0.000670815							164.678
-16.4421	-0.000915687							164.698
-16.422	-0.000536752							164.719
-16.4019	-0.000647004							164.761
-16.3598	-0.000257448							164.781
-16.3396	2.44951e-05							164.801
-16.3195	0.000263067							164.821
-16.2994	-2.31591e-05							164.841
-16.2793	0.000117755							164.883
-16.2372	-0.000183259							164.903
-16.2171	1.83041e-05							164.924
-16.1969	-9.81158e-05							164.944
-16.1768	-0.000911862							164.964
-16.1566	-0.00123							165.006
-16.1145	-0.00164							165.026
-16.0944	-0.00223							165.046
-16.0743	-0.003							165.066
-16.0541	-0.00338							165.087
-16.034	-0.00408							165.129
-15.9919	-0.0044							165.149
-15.9718	-0.00528							165.169
-15.9517	-0.00546							165.189
-15.9315	-0.00549							165.209
-15.9114	-0.00556							165.251
-15.8693	-0.00532							165.271
-15.8491	-0.00552							165.291
-15.829	-0.00553							165.312
-15.8088	-0.0061							165.332
-15.7887	-0.00657							165.374
-15.7466	-0.00698							165.394
-15.7265	-0.0073							165.414
-15.7064	-0.00811							165.434
-15.6862	-0.00842							165.454
-15.6661	-0.00851							165.496
-15.624	-0.00921							165.517
-15.6039	-0.00947							165.537
-15.5838	-0.0098							165.557
-15.5636	-0.00989							165.577
-15.5435	-0.0104							165.619
-15.5014	-0.01115							165.639
-15.4812	-0.0117							165.659
-15.4611	-0.01193							165.679
-15.441	-0.01187							165.7
-15.4209	-0.01188							165.742
-15.3788	-0.01197							165.762
-15.3586	-0.01241							165.782
-15.3385	-0.01236							165.802
-15.3184	-0.01274							165.822
-15.2982	-0.01287							165.864
-15.2562	-0.01315							165.884
-15.236	-0.01315							165.905
-15.2158	-0.01357							165.925
-15.1957	-0.01325							165.945
-15.1756	-0.01365							165.987
-15.1335	-0.0139							166.007
-15.1134	-0.01384							166.027
-15.0933	-0.01406							166.047
-15.0731	-0.01433							166.067
-15.053	-0.0148							166.11
-15.0109	-0.01512							166.13
-14.9908	-0.0152							166.15
-14.9707	-0.01542							166.17
-14.9505	-0.01513							166.19
-14.9303	-0.01503							166.232
-14.8882	-0.01461							166.252
-14.8681	-0.0142							166.272
-14.848	-0.01333							166.293
-14.8278	-0.01239							166.313
-14.8077	-0.0112							166.355
-14.7656	-0.01058							166.375
-14.7455	-0.00954							166.395
-14.7254	-0.00897							166.415
-14.7052	-0.00808							166.435
-14.6851	-0.00769							166.477
-14.643	-0.0072							166.498
-14.6229	-0.00648							166.518
-14.6027	-0.00645							166.538
-14.5826	-0.00594							166.558
-14.5625	-0.00567							166.6
-14.5204	-0.00541							166.62
-14.5002	-0.00494							166.64
-14.4801	-0.00477							166.66
-14.46	-0.00414							166.681
-14.4399	-0.00392							166.723
-14.3978	-0.00368							166.743
-14.3776	-0.00326							166.763
-14.3575	-0.00288							166.783
-14.3374	-0.00212							166.803
-14.3172	-0.00183							166.845
-14.2752	-0.00197							166.865
-14.255	-0.00184							166.886
-14.2349	-0.00208							166.906
-14.2148	-0.00215							166.926
-14.1946	-0.00234							166.968
-14.1525	-0.00212							166.988
-14.1324	-0.00212							167.008
-14.1123	-0.00228							167.028
-14.0922	-0.0021							167.048
-14.0721	-0.00188							167.09
-14.03	-0.00168							167.111
-14.0098	-0.00135							167.131
-13.9897	-0.00174							167.151
-13.9695	-0.00144							167.171
-13.9494	-0.00154							167.213
-13.9073	-0.00131							167.233
-13.8872	-0.00060763							167.253
-13.8671	-0.000453232							167.273
-13.8469	-0.000124616							167.294
-13.8268	-0.000141745							167.336
-13.7847	-0.000427924							167.356
-13.7646	-0.000426214							167.376
-13.7445	-0.000406756							167.396
-13.7243	-8.70171e-05							167.416
-13.7042	0.000183604							167.458
-13.6621	0.00031182							167.478
-13.6419	0.000294276							167.499
-13.6218	0.000599064							167.519
-13.6016	0.000664346							167.539
-13.5815	0.000906395							167.581
-13.5394	0.00102							167.601
-13.5193	0.000936299							167.621
-13.4992	0.000600662							167.641
-13.4791	0.000567544							167.661
-13.4589	0.000300612							167.704
-13.4168	0.000188191							167.724
-13.3967	-9.60448e-05							167.744
-13.3766	-0.000721841							167.764
-13.3564	-0.00143							167.784
-13.3363	-0.00237							167.826
-13.2942	-0.00322							167.846
-13.2741	-0.00366							167.866
-13.2539	-0.00457							167.887
-13.2338	-0.00511							167.907
-13.2137	-0.00547							167.949
-13.1716	-0.00617							167.969
-13.1515	-0.00657							167.989
-13.1313	-0.00699							168.009
-13.1112	-0.00732							168.029
-13.091	-0.00739							168.071
-13.049	-0.00743							168.092
-13.0288	-0.0075							168.112
-13.0086	-0.00766							168.132
-12.9885	-0.00823							168.152
-12.9684	-0.00864							168.194
-12.9263	-0.00901							168.214
-12.9062	-0.00949							168.234
-12.8861	-0.00984							168.254
-12.8659	-0.01057							168.275
-12.8458	-0.01106							168.317
-12.8037	-0.01131							168.337
-12.7836	-0.01135							168.357
-12.7634	-0.01164							168.377
-12.7433	-0.01133							168.397
-12.7232	-0.01121							168.439
-12.6811	-0.01142							168.459
-12.661	-0.0116							168.48
-12.6408	-0.01181							168.5
-12.6207	-0.01159							168.52
-12.6006	-0.01133							168.562
-12.5585	-0.01099							168.582
-12.5383	-0.01121							168.602
-12.5182	-0.01162							168.622
-12.4981	-0.01188							168.642
-12.478	-0.01222							168.685
-12.4359	-0.01227							168.705
-12.4157	-0.01261							168.725
-12.3956	-0.01312							168.745
-12.3754	-0.01324							168.765
-12.3553	-0.01326							168.807
-12.3132	-0.0133							168.827
-12.2931	-0.01349							168.847
-12.273	-0.01389							168.868
-12.2528	-0.01373							168.888
-12.2327	-0.01388							168.93
-12.1906	-0.01385							168.95
-12.1705	-0.01404							168.97
-12.1503	-0.0138							168.99
-12.1302	-0.01314							169.01
-12.1101	-0.01242							169.052
-12.068	-0.01191							169.073
-12.0478	-0.01151							169.093
-12.0277	-0.01086							169.113
-12.0076	-0.01003							169.133
-11.9874	-0.00904							169.175
-11.9453	-0.0079							169.195
-11.9252	-0.00703							169.215
-11.9051	-0.00603							169.235
-11.885	-0.00493							169.256
-11.8648	-0.00431							169.298
-11.8227	-0.00404							169.318
-11.8026	-0.00405							169.338
-11.7825	-0.00388							169.358
-11.7623	-0.00384							169.378
-11.7422	-0.0039							169.42
-11.7001	-0.00386							169.44
-11.68	-0.00393							169.461
-11.6598	-0.00375							169.481
-11.6397	-0.00382							169.501
-11.6196	-0.00387							169.543
-11.5775	-0.00417							169.563
-11.5573	-0.00419							169.583
-11.5372	-0.00435							169.603
-11.5171	-0.00368							169.623
-11.497	-0.00308							169.665
-11.4549	-0.00274							169.686
-11.4347	-0.00219							169.706
-11.4146	-0.00164							169.726
-11.3944	-0.00132							169.746
-11.3743	-0.000982626							169.788		-0.2604
-11.3322	-0.00101							169.808		-0.25917
-11.3121	-0.00103							169.828		-0.26418
-11.292	-0.000788745							169.849		-0.25837
-11.2719	-0.00105							169.869		-0.25891
-11.2517	-0.00067663							169.911		-0.25903
-11.2096	-0.000446265							169.931		-0.26269
-11.1895	-0.000509404							169.951		-0.26157
-11.1693	-0.000593125							169.971		-0.26065
-11.1492	-0.000659758							169.991		-0.26163
-11.1291	-0.000665659							170.033		-0.26232
-11.087	-0.000516852							170.053		-0.25793
-11.0669	-0.000395572							170.074		-0.26257
-11.0467	-0.000165184							170.094		-0.25509
-11.0266	-3.57607e-05							170.114		-0.25949
-11.0065	-0.000415379							170.156		-0.26038
[truncated: 15,668 more rows]

[truncated: 29 more sheets: Fig. 5c, Fig. 5d, Fig. 5e, Fig. 5f, Fig. 5g, Fig. 5h, Fig. 5i, Fig. 6a, Fig. 6c, Fig. 6d, Fig. 6f, Supplementary Fig. 4, Supplementary Fig. 5, Supplementary Fig. 6a, Supplementary Fig. 6b, Supplementary Fig. 6c, Supplementary Fig. 6d, Supplementary Fig. 7, Supplementary Fig. 8, Supplementary Fig. 10 …]
